# Supplementary material for: Coactivation of TLR2 and TLR8 in Primary Human Monocytes Triggers a Distinct Inflammatory Signaling Response
Source: Front Physiol. 2018 May 29;9:618. doi: 10.3389/fphys.2018.00618 (PMC5986927; doi:10.3389/fphys.2018.00618)
Supplement: TABLE S1 — List of differentially regulated genes that was used for the clustering analysis. [file Table_1.xls]

## Sheet: Table 1
GENE SYMBOL	Cluster number	Treatment	time-points (hours)	log2(FoldChange)
IL6	1	CL75	1	4.36001
CCL14	2	CL75	1	4.00927
CXCL2	2	CL75	1	3.88458
CCL20	2	CL75	1	2.99372
TMEM158	3	CL75	1	-0.297455
CSF1R	3	CL75	1	-0.0749399
FUCA1	3	CL75	1	-0.382857
PFKFB4	3	CL75	1	-0.179057
RCBTB2	3	CL75	1	-0.209532
FPR3	3	CL75	1	-0.0638626
GCNT1	3	CL75	1	-0.191041
VAMP5	3	CL75	1	-0.379784
ADAP2	3	CL75	1	-0.308445
PDK4	3	CL75	1	-0.809536
FGL2	3	CL75	1	-0.548271
HS3ST1	3	CL75	1	-0.54226
TNFRSF12A	3	CL75	1	-1.24891
CEBPA	3	CL75	1	-1.04081
RPS6KA1	3	CL75	1	-0.841486
TLR1	3	CL75	1	-0.759453
P2RY5	3	CL75	1	-0.471419
TLR6	3	CL75	1	-0.388907
LRRC50	4	CL75	1	2.2377
IL1A	4	CL75	1	2.5692
F3	4	CL75	1	1.87775
GJB2	4	CL75	1	1.17581
CSF2	4	CL75	1	1.03638
IL23A	4	CL75	1	1.05476
MAP3K4	4	CL75	1	1.35864
PTGS2	4	CL75	1	2.67219
CCL3L1	4	CL75	1	3.18695
LOC643930	4	CL75	1	4.24212
LOC642093	4	CL75	1	4.19106
NFKBIZ	4	CL75	1	2.71871
TNF	4	CL75	1	3.29087
NLRP3	4	CL75	1	2.45066
G0S2	4	CL75	1	2.18924
LOC387763	4	CL75	1	1.9549
EDN1	4	CL75	1	2.72991
CLCF1	4	CL75	1	2.43166
CCL3	4	CL75	1	2.39352
CXCL1	4	CL75	1	1.82197
GPR109B	4	CL75	1	1.553
CCL4L1	4	CL75	1	1.88137
GPR109A	4	CL75	1	1.35178
HS.527657	4	CL75	1	1.18284
ARL5B	4	CL75	1	1.86498
OSM	4	CL75	1	1.76957
IFNB1	5	CL75	1	5.10573
IFIT1	6	CL75	1	-0.256952
USP18	6	CL75	1	-0.164433
IFNG	6	CL75	1	0.0715382
FSD1CL	6	CL75	1	-0.0265
IGFBP4	6	CL75	1	0.0379547
IFI27	6	CL75	1	0.136389
IL27	6	CL75	1	0.168513
LTA	6	CL75	1	0.619605
RAB3IP	6	CL75	1	0.0260037
FJX1	6	CL75	1	0.362981
FAM119B	6	CL75	1	0.165883
CD38	6	CL75	1	0.113438
TNFSF9	6	CL75	1	0.43854
FXYD6	6	CL75	1	0.162433
RAB33A	6	CL75	1	0.340972
EXT1	6	CL75	1	0.12451
IL12B	6	CL75	1	0.013405
BHLHE22	6	CL75	1	0.618354
IL12A	6	CL75	1	0.872095
RGS1	7	CL75	1	2.00907
PMAIP1	7	CL75	1	1.61713
GPR132	7	CL75	1	1.4578
CCL4	7	CL75	1	1.41024
MIR939	7	CL75	1	2.23391
SLC30A2	7	CL75	1	1.65796
CD40	7	CL75	1	1.14856
LOC401317	7	CL75	1	2.01573
PNRC1	7	CL75	1	2.46422
EGR1	7	CL75	1	2.51745
RNU11	7	CL75	1	2.57796
HS.562219	7	CL75	1	2.73664
RNU4ATAC	7	CL75	1	1.85134
SOCS3	7	CL75	1	1.75432
CCL4L2	7	CL75	1	1.62303
KCNJ2	7	CL75	1	1.72118
PIM3	7	CL75	1	1.18972
PLAUR	7	CL75	1	1.25218
IRG1	7	CL75	1	1.33415
PFKFB3	7	CL75	1	1.20927
DDIT4	7	CL75	1	1.01419
EGR3	7	CL75	1	1.22574
CD55	7	CL75	1	0.613652
HS.184721	7	CL75	1	1.12377
GLA	7	CL75	1	0.706813
CA2	7	CL75	1	0.661182
FLJ36644	7	CL75	1	0.703411
MAP3K8	7	CL75	1	0.960997
BCL2A1	7	CL75	1	0.912645
LOC338758	8	CL75	1	0.920095
TRAF1	8	CL75	1	0.677444
ZC3H12A	8	CL75	1	1.02708
PLAU	8	CL75	1	1.11055
ZC3H12C	8	CL75	1	0.59279
LOC647886	8	CL75	1	0.599359
KANK1	8	CL75	1	0.672328
HS.406790	8	CL75	1	0.265034
GPR81	8	CL75	1	0.377991
IL1F9	8	CL75	1	0.205824
MFSD2	8	CL75	1	0.260343
ADORA2A	8	CL75	1	0.267274
SLC2A6	8	CL75	1	0.243227
HES4	8	CL75	1	0.266171
GRAMD1A	8	CL75	1	0.472347
SLAMF7	8	CL75	1	0.0143534
NEU4	8	CL75	1	0.341694
RNF144B	8	CL75	1	0.0873439
DFNA5	8	CL75	1	0.0770647
DPYSL3	8	CL75	1	0.128864
MTHFD2L	8	CL75	1	0.114199
NQO1	8	CL75	1	-0.131819
C22ORF42	8	CL75	1	-0.0919216
ITGB8	8	CL75	1	0.0594901
IL2RA	8	CL75	1	0.0820701
C1QTNF1	8	CL75	1	0.120798
SGPP2	8	CL75	1	0.010645
HS.10862	8	CL75	1	-0.13626
CSF3	8	CL75	1	0.120233
REL	8	CL75	1	-0.0580699
TRIP10	8	CL75	1	0.100727
MMP10	8	CL75	1	0.392572
C9ORF30	8	CL75	1	0.0913836
MST4	8	CL75	1	0.0791895
TBC1D9	8	CL75	1	0.158085
BRSK1	8	CL75	1	0.337721
RCAN1	8	CL75	1	1.28423
CFB	8	CL75	1	0.140738
MCOLN2	8	CL75	1	0.144676
IL15RA	8	CL75	1	0.092105
ID2	8	CL75	1	0.532894
FAM49A	8	CL75	1	0.265307
CCR7	8	CL75	1	0.374164
MIR221	8	CL75	1	0.994207
TICAM1	8	CL75	1	0.553492
CHST7	8	CL75	1	0.210391
TJP2	8	CL75	1	0.0234353
TP53BP2	8	CL75	1	0.441983
TMEM194A	8	CL75	1	0.579552
TMEM194	8	CL75	1	0.561449
DRAM1	8	CL75	1	0.22607
RIN2	8	CL75	1	0.118974
RAPGEF2	8	CL75	1	0.0907396
LOC100133567	8	CL75	1	-0.00116197
IL6	1	CL75	2	6.49318
CCL14	2	CL75	2	6.30973
CXCL2	2	CL75	2	4.59443
CCL20	2	CL75	2	4.10939
TMEM158	3	CL75	2	-1.08467
CSF1R	3	CL75	2	-0.941914
FUCA1	3	CL75	2	-0.863488
PFKFB4	3	CL75	2	-1.36896
RCBTB2	3	CL75	2	-1.09158
FPR3	3	CL75	2	-0.621704
GCNT1	3	CL75	2	-0.945113
VAMP5	3	CL75	2	-1.27908
ADAP2	3	CL75	2	-1.68079
PDK4	3	CL75	2	-1.9794
FGL2	3	CL75	2	-2.05193
HS3ST1	3	CL75	2	-2.89111
TNFRSF12A	3	CL75	2	-2.93066
CEBPA	3	CL75	2	-2.87442
RPS6KA1	3	CL75	2	-1.72195
TLR1	3	CL75	2	-1.90701
P2RY5	3	CL75	2	-1.91724
TLR6	3	CL75	2	-1.68432
LRRC50	4	CL75	2	4.32622
IL1A	4	CL75	2	3.93019
F3	4	CL75	2	3.44611
GJB2	4	CL75	2	2.88697
CSF2	4	CL75	2	2.52326
IL23A	4	CL75	2	2.97186
MAP3K4	4	CL75	2	3.36199
PTGS2	4	CL75	2	3.72423
CCL3L1	4	CL75	2	3.29171
LOC643930	4	CL75	2	4.26056
LOC642093	4	CL75	2	4.15175
NFKBIZ	4	CL75	2	3.4997
TNF	4	CL75	2	3.26359
NLRP3	4	CL75	2	3.94808
G0S2	4	CL75	2	3.67642
LOC387763	4	CL75	2	4.39602
EDN1	4	CL75	2	4.96106
CLCF1	4	CL75	2	4.96198
CCL3	4	CL75	2	2.24437
CXCL1	4	CL75	2	2.09894
GPR109B	4	CL75	2	2.29535
CCL4L1	4	CL75	2	2.26072
GPR109A	4	CL75	2	2.12836
HS.527657	4	CL75	2	3.1125
ARL5B	4	CL75	2	3.26771
OSM	4	CL75	2	2.63083
IFNB1	5	CL75	2	7.07581
IFIT1	6	CL75	2	0.77718
USP18	6	CL75	2	0.0761615
IFNG	6	CL75	2	0.38802
FSD1CL	6	CL75	2	1.13315
IGFBP4	6	CL75	2	1.88892
IFI27	6	CL75	2	1.3955
IL27	6	CL75	2	2.75089
LTA	6	CL75	2	2.48837
RAB3IP	6	CL75	2	2.91059
FJX1	6	CL75	2	2.71716
FAM119B	6	CL75	2	2.42422
CD38	6	CL75	2	1.65195
TNFSF9	6	CL75	2	1.68453
FXYD6	6	CL75	2	2.24711
RAB33A	6	CL75	2	2.47572
EXT1	6	CL75	2	0.876102
IL12B	6	CL75	2	1.37093
BHLHE22	6	CL75	2	3.2071
IL12A	6	CL75	2	3.48913
RGS1	7	CL75	2	2.9576
PMAIP1	7	CL75	2	2.86389
GPR132	7	CL75	2	3.17752
CCL4	7	CL75	2	2.94045
MIR939	7	CL75	2	4.1915
SLC30A2	7	CL75	2	3.73367
CD40	7	CL75	2	4.29937
LOC401317	7	CL75	2	3.41044
PNRC1	7	CL75	2	2.91276
EGR1	7	CL75	2	2.77552
RNU11	7	CL75	2	2.90451
HS.562219	7	CL75	2	2.95495
RNU4ATAC	7	CL75	2	2.30004
SOCS3	7	CL75	2	2.478
CCL4L2	7	CL75	2	2.33921
KCNJ2	7	CL75	2	2.54539
PIM3	7	CL75	2	2.07031
PLAUR	7	CL75	2	2.09962
IRG1	7	CL75	2	1.71958
PFKFB3	7	CL75	2	2.35323
DDIT4	7	CL75	2	1.99163
EGR3	7	CL75	2	1.73002
CD55	7	CL75	2	1.8409
HS.184721	7	CL75	2	2.03131
GLA	7	CL75	2	2.48035
CA2	7	CL75	2	2.30555
FLJ36644	7	CL75	2	2.2064
MAP3K8	7	CL75	2	2.36204
BCL2A1	7	CL75	2	2.32041
LOC338758	8	CL75	2	1.70434
TRAF1	8	CL75	2	2.19093
ZC3H12A	8	CL75	2	2.12392
PLAU	8	CL75	2	2.07964
ZC3H12C	8	CL75	2	2.41712
LOC647886	8	CL75	2	2.28603
KANK1	8	CL75	2	2.45926
HS.406790	8	CL75	2	2.06258
GPR81	8	CL75	2	2.34602
IL1F9	8	CL75	2	2.45839
MFSD2	8	CL75	2	0.83885
ADORA2A	8	CL75	2	1.19385
SLC2A6	8	CL75	2	1.23208
HES4	8	CL75	2	1.5137
GRAMD1A	8	CL75	2	1.40248
SLAMF7	8	CL75	2	2.46045
NEU4	8	CL75	2	1.71944
RNF144B	8	CL75	2	1.67338
DFNA5	8	CL75	2	1.7269
DPYSL3	8	CL75	2	1.881
MTHFD2L	8	CL75	2	0.122138
NQO1	8	CL75	2	0.100702
C22ORF42	8	CL75	2	0.086982
ITGB8	8	CL75	2	0.677059
IL2RA	8	CL75	2	0.802625
C1QTNF1	8	CL75	2	0.254829
SGPP2	8	CL75	2	0.38091
HS.10862	8	CL75	2	0.286984
CSF3	8	CL75	2	0.61228
REL	8	CL75	2	1.42087
TRIP10	8	CL75	2	0.551047
MMP10	8	CL75	2	1.07966
C9ORF30	8	CL75	2	0.92538
MST4	8	CL75	2	0.782735
TBC1D9	8	CL75	2	0.885179
BRSK1	8	CL75	2	2.53367
RCAN1	8	CL75	2	2.50378
CFB	8	CL75	2	1.72551
MCOLN2	8	CL75	2	1.28101
IL15RA	8	CL75	2	1.47416
ID2	8	CL75	2	1.67405
FAM49A	8	CL75	2	1.70553
CCR7	8	CL75	2	1.74488
MIR221	8	CL75	2	2.15478
TICAM1	8	CL75	2	2.05559
CHST7	8	CL75	2	1.99238
TJP2	8	CL75	2	2.5054
TP53BP2	8	CL75	2	2.71475
TMEM194A	8	CL75	2	2.43086
TMEM194	8	CL75	2	2.37007
DRAM1	8	CL75	2	2.09668
RIN2	8	CL75	2	2.56778
RAPGEF2	8	CL75	2	2.67978
LOC100133567	8	CL75	2	2.86819
IL6	1	CL75	3	8.01633
CCL14	2	CL75	3	7.50783
CXCL2	2	CL75	3	5.55614
CCL20	2	CL75	3	5.57294
TMEM158	3	CL75	3	-2.61075
CSF1R	3	CL75	3	-3.3175
FUCA1	3	CL75	3	-2.83902
PFKFB4	3	CL75	3	-3.00043
RCBTB2	3	CL75	3	-2.61599
FPR3	3	CL75	3	-2.29502
GCNT1	3	CL75	3	-1.93855
VAMP5	3	CL75	3	-2.42194
ADAP2	3	CL75	3	-3.2651
PDK4	3	CL75	3	-3.78699
FGL2	3	CL75	3	-4.10847
HS3ST1	3	CL75	3	-4.0966
TNFRSF12A	3	CL75	3	-2.83442
CEBPA	3	CL75	3	-3.40479
RPS6KA1	3	CL75	3	-2.72094
TLR1	3	CL75	3	-2.34136
P2RY5	3	CL75	3	-2.50204
TLR6	3	CL75	3	-1.99439
LRRC50	4	CL75	3	6.01344
IL1A	4	CL75	3	4.98567
F3	4	CL75	3	4.24887
GJB2	4	CL75	3	4.45043
CSF2	4	CL75	3	3.26698
IL23A	4	CL75	3	4.90785
MAP3K4	4	CL75	3	4.62991
PTGS2	4	CL75	3	4.30714
CCL3L1	4	CL75	3	4.39962
LOC643930	4	CL75	3	4.28255
LOC642093	4	CL75	3	4.18648
NFKBIZ	4	CL75	3	3.7471
TNF	4	CL75	3	3.30888
NLRP3	4	CL75	3	4.63948
G0S2	4	CL75	3	4.67497
LOC387763	4	CL75	3	5.16315
EDN1	4	CL75	3	4.91159
CLCF1	4	CL75	3	4.83904
CCL3	4	CL75	3	3.14263
CXCL1	4	CL75	3	2.82991
GPR109B	4	CL75	3	2.83655
CCL4L1	4	CL75	3	2.8913
GPR109A	4	CL75	3	2.69447
HS.527657	4	CL75	3	3.47324
ARL5B	4	CL75	3	3.80823
OSM	4	CL75	3	3.257
IFNB1	5	CL75	3	6.69695
IFIT1	6	CL75	3	3.00649
USP18	6	CL75	3	2.62997
IFNG	6	CL75	3	3.24315
FSD1CL	6	CL75	3	3.02434
IGFBP4	6	CL75	3	3.13758
IFI27	6	CL75	3	2.56724
IL27	6	CL75	3	4.15663
LTA	6	CL75	3	3.95282
RAB3IP	6	CL75	3	4.09453
FJX1	6	CL75	3	3.92684
FAM119B	6	CL75	3	2.61514
CD38	6	CL75	3	2.99869
TNFSF9	6	CL75	3	3.01106
FXYD6	6	CL75	3	3.72785
RAB33A	6	CL75	3	3.41721
EXT1	6	CL75	3	4.03031
IL12B	6	CL75	3	4.40547
BHLHE22	6	CL75	3	3.66456
IL12A	6	CL75	3	4.92237
RGS1	7	CL75	3	3.50306
PMAIP1	7	CL75	3	3.71067
GPR132	7	CL75	3	3.77141
CCL4	7	CL75	3	3.49966
MIR939	7	CL75	3	4.59706
SLC30A2	7	CL75	3	4.36826
CD40	7	CL75	3	4.51779
LOC401317	7	CL75	3	2.7784
PNRC1	7	CL75	3	2.43901
EGR1	7	CL75	3	2.44357
RNU11	7	CL75	3	2.58799
HS.562219	7	CL75	3	2.66333
RNU4ATAC	7	CL75	3	2.68009
SOCS3	7	CL75	3	3.23606
CCL4L2	7	CL75	3	2.97274
KCNJ2	7	CL75	3	3.05933
PIM3	7	CL75	3	2.2468
PLAUR	7	CL75	3	2.71672
IRG1	7	CL75	3	2.76385
PFKFB3	7	CL75	3	2.74238
DDIT4	7	CL75	3	2.6125
EGR3	7	CL75	3	2.63946
CD55	7	CL75	3	2.62655
HS.184721	7	CL75	3	2.55894
GLA	7	CL75	3	2.83644
CA2	7	CL75	3	3.12042
FLJ36644	7	CL75	3	2.77405
MAP3K8	7	CL75	3	3.34415
BCL2A1	7	CL75	3	3.03458
LOC338758	8	CL75	3	3.36517
TRAF1	8	CL75	3	3.1539
ZC3H12A	8	CL75	3	2.88301
PLAU	8	CL75	3	2.93997
ZC3H12C	8	CL75	3	3.11065
LOC647886	8	CL75	3	2.56313
KANK1	8	CL75	3	2.63968
HS.406790	8	CL75	3	3.64127
GPR81	8	CL75	3	3.3322
IL1F9	8	CL75	3	4.7283
MFSD2	8	CL75	3	2.13084
ADORA2A	8	CL75	3	2.21853
SLC2A6	8	CL75	3	2.1916
HES4	8	CL75	3	3.10237
GRAMD1A	8	CL75	3	2.72628
SLAMF7	8	CL75	3	3.53261
NEU4	8	CL75	3	3.86415
RNF144B	8	CL75	3	2.81367
DFNA5	8	CL75	3	3.12224
DPYSL3	8	CL75	3	3.29409
MTHFD2L	8	CL75	3	1.6509
NQO1	8	CL75	3	1.44832
C22ORF42	8	CL75	3	1.61291
ITGB8	8	CL75	3	2.31203
IL2RA	8	CL75	3	2.17797
C1QTNF1	8	CL75	3	1.4091
SGPP2	8	CL75	3	1.95178
HS.10862	8	CL75	3	1.46928
CSF3	8	CL75	3	2.06138
REL	8	CL75	3	2.53272
TRIP10	8	CL75	3	1.96121
MMP10	8	CL75	3	1.85831
C9ORF30	8	CL75	3	2.02334
MST4	8	CL75	3	2.03415
TBC1D9	8	CL75	3	2.14321
BRSK1	8	CL75	3	2.04952
RCAN1	8	CL75	3	2.17242
CFB	8	CL75	3	3.29352
MCOLN2	8	CL75	3	3.16919
IL15RA	8	CL75	3	2.62868
ID2	8	CL75	3	2.78567
FAM49A	8	CL75	3	2.81863
CCR7	8	CL75	3	2.81957
MIR221	8	CL75	3	3.00023
TICAM1	8	CL75	3	2.85374
CHST7	8	CL75	3	2.80752
TJP2	8	CL75	3	3.26197
TP53BP2	8	CL75	3	3.33047
TMEM194A	8	CL75	3	2.99799
TMEM194	8	CL75	3	3.00703
DRAM1	8	CL75	3	2.6851
RIN2	8	CL75	3	2.60935
RAPGEF2	8	CL75	3	3.15612
LOC100133567	8	CL75	3	3.04792
IL6	1	FSL1	1	4.41639
CCL14	2	FSL1	1	3.6056
CXCL2	2	FSL1	1	4.00238
CCL20	2	FSL1	1	3.20966
TMEM158	3	FSL1	1	-0.342283
CSF1R	3	FSL1	1	-0.190947
FUCA1	3	FSL1	1	-0.171344
PFKFB4	3	FSL1	1	-0.125309
RCBTB2	3	FSL1	1	-0.125314
FPR3	3	FSL1	1	-0.113577
GCNT1	3	FSL1	1	-0.266257
VAMP5	3	FSL1	1	-0.343539
ADAP2	3	FSL1	1	-0.159472
PDK4	3	FSL1	1	-1.14216
FGL2	3	FSL1	1	-0.537682
HS3ST1	3	FSL1	1	-0.566123
TNFRSF12A	3	FSL1	1	-1.34668
CEBPA	3	FSL1	1	-1.14652
RPS6KA1	3	FSL1	1	-0.779335
TLR1	3	FSL1	1	-0.948881
P2RY5	3	FSL1	1	-0.532464
TLR6	3	FSL1	1	-0.582038
LRRC50	4	FSL1	1	1.7314
IL1A	4	FSL1	1	2.61631
F3	4	FSL1	1	2.17071
GJB2	4	FSL1	1	1.55645
CSF2	4	FSL1	1	1.54293
IL23A	4	FSL1	1	1.17781
MAP3K4	4	FSL1	1	1.15768
PTGS2	4	FSL1	1	2.64283
CCL3L1	4	FSL1	1	3.13091
LOC643930	4	FSL1	1	3.50166
LOC642093	4	FSL1	1	3.41505
NFKBIZ	4	FSL1	1	2.57999
TNF	4	FSL1	1	3.18258
NLRP3	4	FSL1	1	2.22364
G0S2	4	FSL1	1	1.98257
LOC387763	4	FSL1	1	1.73277
EDN1	4	FSL1	1	1.83702
CLCF1	4	FSL1	1	1.74243
CCL3	4	FSL1	1	2.3667
CXCL1	4	FSL1	1	1.85472
GPR109B	4	FSL1	1	2.02338
CCL4L1	4	FSL1	1	1.82286
GPR109A	4	FSL1	1	1.78451
HS.527657	4	FSL1	1	1.2568
ARL5B	4	FSL1	1	1.85441
OSM	4	FSL1	1	2.25889
IFNB1	5	FSL1	1	0.0889731
IFIT1	6	FSL1	1	-0.0904404
USP18	6	FSL1	1	-0.0732887
IFNG	6	FSL1	1	-0.163365
FSD1CL	6	FSL1	1	-0.0181803
IGFBP4	6	FSL1	1	-0.0989275
IFI27	6	FSL1	1	-0.15753
IL27	6	FSL1	1	-0.185478
LTA	6	FSL1	1	0.277734
RAB3IP	6	FSL1	1	0.0855374
FJX1	6	FSL1	1	-0.000330538
FAM119B	6	FSL1	1	-0.0126402
CD38	6	FSL1	1	0.0705622
TNFSF9	6	FSL1	1	0.378491
FXYD6	6	FSL1	1	0.112172
RAB33A	6	FSL1	1	0.0692716
EXT1	6	FSL1	1	0.155437
IL12B	6	FSL1	1	-0.0192779
BHLHE22	6	FSL1	1	0.0123743
IL12A	6	FSL1	1	0.251373
RGS1	7	FSL1	1	0.904359
PMAIP1	7	FSL1	1	0.834577
GPR132	7	FSL1	1	1.00333
CCL4	7	FSL1	1	1.18348
MIR939	7	FSL1	1	0.966248
SLC30A2	7	FSL1	1	0.223435
CD40	7	FSL1	1	0.0724399
LOC401317	7	FSL1	1	1.48203
PNRC1	7	FSL1	1	2.14785
EGR1	7	FSL1	1	2.07323
RNU11	7	FSL1	1	2.24524
HS.562219	7	FSL1	1	2.29231
RNU4ATAC	7	FSL1	1	1.50891
SOCS3	7	FSL1	1	1.2887
CCL4L2	7	FSL1	1	1.42347
KCNJ2	7	FSL1	1	1.42069
PIM3	7	FSL1	1	1.55525
PLAUR	7	FSL1	1	1.31974
IRG1	7	FSL1	1	1.34808
PFKFB3	7	FSL1	1	1.04388
DDIT4	7	FSL1	1	0.841923
EGR3	7	FSL1	1	1.28201
CD55	7	FSL1	1	0.769301
HS.184721	7	FSL1	1	0.915857
GLA	7	FSL1	1	0.331026
CA2	7	FSL1	1	0.480477
FLJ36644	7	FSL1	1	0.7122
MAP3K8	7	FSL1	1	0.605517
BCL2A1	7	FSL1	1	0.919231
LOC338758	8	FSL1	1	1.02014
TRAF1	8	FSL1	1	1.12482
ZC3H12A	8	FSL1	1	1.15784
PLAU	8	FSL1	1	1.34736
ZC3H12C	8	FSL1	1	0.639622
LOC647886	8	FSL1	1	0.675349
KANK1	8	FSL1	1	0.821132
HS.406790	8	FSL1	1	0.744432
GPR81	8	FSL1	1	0.713031
IL1F9	8	FSL1	1	0.350576
MFSD2	8	FSL1	1	0.438829
ADORA2A	8	FSL1	1	0.342769
SLC2A6	8	FSL1	1	0.445137
HES4	8	FSL1	1	0.351929
GRAMD1A	8	FSL1	1	0.584808
SLAMF7	8	FSL1	1	0.0504372
NEU4	8	FSL1	1	0.336263
RNF144B	8	FSL1	1	0.0871827
DFNA5	8	FSL1	1	0.0621391
DPYSL3	8	FSL1	1	0.0676808
MTHFD2L	8	FSL1	1	-0.0742746
NQO1	8	FSL1	1	-0.248707
C22ORF42	8	FSL1	1	-0.080695
ITGB8	8	FSL1	1	-0.038917
IL2RA	8	FSL1	1	0.0194294
C1QTNF1	8	FSL1	1	0.185947
SGPP2	8	FSL1	1	-0.0029526
HS.10862	8	FSL1	1	0.0272955
CSF3	8	FSL1	1	0.056018
REL	8	FSL1	1	-0.0318543
TRIP10	8	FSL1	1	0.229553
MMP10	8	FSL1	1	0.27213
C9ORF30	8	FSL1	1	0.160943
MST4	8	FSL1	1	0.153713
TBC1D9	8	FSL1	1	0.176578
BRSK1	8	FSL1	1	0.00351385
RCAN1	8	FSL1	1	0.411548
CFB	8	FSL1	1	0.154618
MCOLN2	8	FSL1	1	0.168314
IL15RA	8	FSL1	1	0.108364
ID2	8	FSL1	1	0.278374
FAM49A	8	FSL1	1	0.345145
CCR7	8	FSL1	1	0.263586
MIR221	8	FSL1	1	0.09834
TICAM1	8	FSL1	1	0.164091
CHST7	8	FSL1	1	0.0218185
TJP2	8	FSL1	1	0.0207478
TP53BP2	8	FSL1	1	0.44962
TMEM194A	8	FSL1	1	0.356999
TMEM194	8	FSL1	1	0.238965
DRAM1	8	FSL1	1	0.302947
RIN2	8	FSL1	1	0.273853
RAPGEF2	8	FSL1	1	0.0935474
LOC100133567	8	FSL1	1	-0.104533
IL6	1	FSL1	2	5.73764
CCL14	2	FSL1	2	4.15061
CXCL2	2	FSL1	2	4.13845
CCL20	2	FSL1	2	4.06514
TMEM158	3	FSL1	2	-0.619759
CSF1R	3	FSL1	2	-0.929347
FUCA1	3	FSL1	2	-0.913079
PFKFB4	3	FSL1	2	-1.16904
RCBTB2	3	FSL1	2	-0.952027
FPR3	3	FSL1	2	-0.769489
GCNT1	3	FSL1	2	-1.23989
VAMP5	3	FSL1	2	-1.17785
ADAP2	3	FSL1	2	-1.46009
PDK4	3	FSL1	2	-1.97427
FGL2	3	FSL1	2	-1.72853
HS3ST1	3	FSL1	2	-1.9762
TNFRSF12A	3	FSL1	2	-1.49695
CEBPA	3	FSL1	2	-1.46578
RPS6KA1	3	FSL1	2	-1.42164
TLR1	3	FSL1	2	-2.09785
P2RY5	3	FSL1	2	-1.5848
TLR6	3	FSL1	2	-1.8637
LRRC50	4	FSL1	2	2.6328
IL1A	4	FSL1	2	3.33236
F3	4	FSL1	2	3.31348
GJB2	4	FSL1	2	2.95485
CSF2	4	FSL1	2	2.75954
IL23A	4	FSL1	2	1.98316
MAP3K4	4	FSL1	2	2.17992
PTGS2	4	FSL1	2	3.10991
CCL3L1	4	FSL1	2	3.18159
LOC643930	4	FSL1	2	2.47816
LOC642093	4	FSL1	2	2.10109
NFKBIZ	4	FSL1	2	2.43578
TNF	4	FSL1	2	2.76949
NLRP3	4	FSL1	2	1.78177
G0S2	4	FSL1	2	2.31599
LOC387763	4	FSL1	2	2.26952
EDN1	4	FSL1	2	2.28973
CLCF1	4	FSL1	2	1.44423
CCL3	4	FSL1	2	2.2049
CXCL1	4	FSL1	2	2.0079
GPR109B	4	FSL1	2	2.32252
CCL4L1	4	FSL1	2	2.11156
GPR109A	4	FSL1	2	2.20853
HS.527657	4	FSL1	2	2.21959
ARL5B	4	FSL1	2	2.08651
OSM	4	FSL1	2	2.06813
IFNB1	5	FSL1	2	0.0545909
IFIT1	6	FSL1	2	-0.772302
USP18	6	FSL1	2	-0.102424
IFNG	6	FSL1	2	-0.117432
FSD1CL	6	FSL1	2	0.012054
IGFBP4	6	FSL1	2	0.0874035
IFI27	6	FSL1	2	-0.012543
IL27	6	FSL1	2	-0.017981
LTA	6	FSL1	2	0.303393
RAB3IP	6	FSL1	2	0.516179
FJX1	6	FSL1	2	0.67683
FAM119B	6	FSL1	2	0.811881
CD38	6	FSL1	2	0.573288
TNFSF9	6	FSL1	2	0.328413
FXYD6	6	FSL1	2	0.237842
RAB33A	6	FSL1	2	0.0478049
EXT1	6	FSL1	2	0.184089
IL12B	6	FSL1	2	-0.0309337
BHLHE22	6	FSL1	2	0.0333413
IL12A	6	FSL1	2	-0.175999
RGS1	7	FSL1	2	0.774835
PMAIP1	7	FSL1	2	1.58302
GPR132	7	FSL1	2	1.47565
CCL4	7	FSL1	2	1.37734
MIR939	7	FSL1	2	0.869403
SLC30A2	7	FSL1	2	0.249044
CD40	7	FSL1	2	0.675337
LOC401317	7	FSL1	2	1.58902
PNRC1	7	FSL1	2	1.85905
EGR1	7	FSL1	2	0.886096
RNU11	7	FSL1	2	1.03232
HS.562219	7	FSL1	2	1.08881
RNU4ATAC	7	FSL1	2	1.2057
SOCS3	7	FSL1	2	1.36589
CCL4L2	7	FSL1	2	1.57005
KCNJ2	7	FSL1	2	1.51741
PIM3	7	FSL1	2	2.06862
PLAUR	7	FSL1	2	1.62622
IRG1	7	FSL1	2	1.47593
PFKFB3	7	FSL1	2	1.29554
DDIT4	7	FSL1	2	1.47092
EGR3	7	FSL1	2	1.2685
CD55	7	FSL1	2	1.16402
HS.184721	7	FSL1	2	1.11905
GLA	7	FSL1	2	1.17159
CA2	7	FSL1	2	1.48764
FLJ36644	7	FSL1	2	1.38613
MAP3K8	7	FSL1	2	1.06788
BCL2A1	7	FSL1	2	1.51824
LOC338758	8	FSL1	2	1.5576
TRAF1	8	FSL1	2	2.19226
ZC3H12A	8	FSL1	2	2.11256
PLAU	8	FSL1	2	2.15723
ZC3H12C	8	FSL1	2	2.35253
LOC647886	8	FSL1	2	2.17087
KANK1	8	FSL1	2	2.40215
HS.406790	8	FSL1	2	2.274
GPR81	8	FSL1	2	2.51134
IL1F9	8	FSL1	2	1.6797
MFSD2	8	FSL1	2	1.86542
ADORA2A	8	FSL1	2	1.66498
SLC2A6	8	FSL1	2	1.425
HES4	8	FSL1	2	1.74947
GRAMD1A	8	FSL1	2	1.46131
SLAMF7	8	FSL1	2	1.47257
NEU4	8	FSL1	2	1.20282
RNF144B	8	FSL1	2	1.35868
DFNA5	8	FSL1	2	1.15824
DPYSL3	8	FSL1	2	1.08943
MTHFD2L	8	FSL1	2	0.966375
NQO1	8	FSL1	2	1.0071
C22ORF42	8	FSL1	2	1.08817
ITGB8	8	FSL1	2	1.09812
IL2RA	8	FSL1	2	0.865417
C1QTNF1	8	FSL1	2	0.7282
SGPP2	8	FSL1	2	0.809986
HS.10862	8	FSL1	2	1.15707
CSF3	8	FSL1	2	0.381314
REL	8	FSL1	2	1.56284
TRIP10	8	FSL1	2	1.2873
MMP10	8	FSL1	2	1.29989
C9ORF30	8	FSL1	2	1.53917
MST4	8	FSL1	2	1.01608
TBC1D9	8	FSL1	2	1.20055
BRSK1	8	FSL1	2	0.405323
RCAN1	8	FSL1	2	0.725926
CFB	8	FSL1	2	0.693489
MCOLN2	8	FSL1	2	0.557135
IL15RA	8	FSL1	2	0.713997
ID2	8	FSL1	2	0.842042
FAM49A	8	FSL1	2	0.831367
CCR7	8	FSL1	2	0.951047
MIR221	8	FSL1	2	0.997027
TICAM1	8	FSL1	2	0.954785
CHST7	8	FSL1	2	1.12241
TJP2	8	FSL1	2	1.22601
TP53BP2	8	FSL1	2	0.960707
TMEM194A	8	FSL1	2	1.08522
TMEM194	8	FSL1	2	0.979747
DRAM1	8	FSL1	2	1.55413
RIN2	8	FSL1	2	1.78363
RAPGEF2	8	FSL1	2	1.58873
LOC100133567	8	FSL1	2	1.40397
IL6	1	FSL1	3	7.25506
CCL14	2	FSL1	3	3.67647
CXCL2	2	FSL1	3	4.8926
CCL20	2	FSL1	3	5.26008
TMEM158	3	FSL1	3	-1.0232
CSF1R	3	FSL1	3	-2.16603
FUCA1	3	FSL1	3	-2.56881
PFKFB4	3	FSL1	3	-2.13908
RCBTB2	3	FSL1	3	-1.78147
FPR3	3	FSL1	3	-2.46115
GCNT1	3	FSL1	3	-2.68697
VAMP5	3	FSL1	3	-2.18422
ADAP2	3	FSL1	3	-2.37773
PDK4	3	FSL1	3	-3.30993
FGL2	3	FSL1	3	-2.8174
HS3ST1	3	FSL1	3	-2.91297
TNFRSF12A	3	FSL1	3	-0.807271
CEBPA	3	FSL1	3	-1.0323
RPS6KA1	3	FSL1	3	-1.84355
TLR1	3	FSL1	3	-1.7938
P2RY5	3	FSL1	3	-2.01378
TLR6	3	FSL1	3	-1.71899
LRRC50	4	FSL1	3	3.6833
IL1A	4	FSL1	3	4.21897
F3	4	FSL1	3	3.56519
GJB2	4	FSL1	3	3.99942
CSF2	4	FSL1	3	2.98251
IL23A	4	FSL1	3	2.44312
MAP3K4	4	FSL1	3	2.71841
PTGS2	4	FSL1	3	2.98614
CCL3L1	4	FSL1	3	4.04483
LOC643930	4	FSL1	3	2.16518
LOC642093	4	FSL1	3	1.79123
NFKBIZ	4	FSL1	3	2.2248
TNF	4	FSL1	3	2.6348
NLRP3	4	FSL1	3	1.69703
G0S2	4	FSL1	3	2.61465
LOC387763	4	FSL1	3	1.86681
EDN1	4	FSL1	3	1.16977
CLCF1	4	FSL1	3	0.985267
CCL3	4	FSL1	3	3.12173
CXCL1	4	FSL1	3	3.04144
GPR109B	4	FSL1	3	2.78297
CCL4L1	4	FSL1	3	2.52453
GPR109A	4	FSL1	3	2.61926
HS.527657	4	FSL1	3	2.13545
ARL5B	4	FSL1	3	1.88438
OSM	4	FSL1	3	1.89927
IFNB1	5	FSL1	3	-0.0533777
IFIT1	6	FSL1	3	-1.17893
USP18	6	FSL1	3	-0.0552038
IFNG	6	FSL1	3	-0.231387
FSD1CL	6	FSL1	3	0.219478
IGFBP4	6	FSL1	3	-0.0289013
IFI27	6	FSL1	3	-0.155717
IL27	6	FSL1	3	0.697654
LTA	6	FSL1	3	0.690326
RAB3IP	6	FSL1	3	0.623222
FJX1	6	FSL1	3	0.98061
FAM119B	6	FSL1	3	0.749206
CD38	6	FSL1	3	0.769885
TNFSF9	6	FSL1	3	0.480099
FXYD6	6	FSL1	3	0.503982
RAB33A	6	FSL1	3	0.417849
EXT1	6	FSL1	3	0.354658
IL12B	6	FSL1	3	0.111022
BHLHE22	6	FSL1	3	-0.0568555
IL12A	6	FSL1	3	0.114064
RGS1	7	FSL1	3	0.944381
PMAIP1	7	FSL1	3	1.64421
GPR132	7	FSL1	3	1.31501
CCL4	7	FSL1	3	1.38025
MIR939	7	FSL1	3	0.495174
SLC30A2	7	FSL1	3	0.164764
CD40	7	FSL1	3	0.831724
LOC401317	7	FSL1	3	0.715722
PNRC1	7	FSL1	3	1.12913
EGR1	7	FSL1	3	0.504538
RNU11	7	FSL1	3	0.423778
HS.562219	7	FSL1	3	0.569837
RNU4ATAC	7	FSL1	3	1.14719
SOCS3	7	FSL1	3	1.84126
CCL4L2	7	FSL1	3	1.75791
KCNJ2	7	FSL1	3	1.68109
PIM3	7	FSL1	3	1.82552
PLAUR	7	FSL1	3	1.57849
IRG1	7	FSL1	3	2.18073
PFKFB3	7	FSL1	3	1.59922
DDIT4	7	FSL1	3	1.52742
EGR3	7	FSL1	3	1.33923
CD55	7	FSL1	3	1.52804
HS.184721	7	FSL1	3	1.29149
GLA	7	FSL1	3	1.73611
CA2	7	FSL1	3	1.53245
FLJ36644	7	FSL1	3	1.45188
MAP3K8	7	FSL1	3	1.69796
BCL2A1	7	FSL1	3	1.63676
LOC338758	8	FSL1	3	2.67903
TRAF1	8	FSL1	3	2.72425
ZC3H12A	8	FSL1	3	2.49763
PLAU	8	FSL1	3	2.75911
ZC3H12C	8	FSL1	3	2.70521
LOC647886	8	FSL1	3	2.42468
KANK1	8	FSL1	3	2.65296
HS.406790	8	FSL1	3	2.80678
GPR81	8	FSL1	3	2.84951
IL1F9	8	FSL1	3	2.70386
MFSD2	8	FSL1	3	2.51089
ADORA2A	8	FSL1	3	2.56376
SLC2A6	8	FSL1	3	2.39163
HES4	8	FSL1	3	2.84122
GRAMD1A	8	FSL1	3	2.33159
SLAMF7	8	FSL1	3	2.77986
NEU4	8	FSL1	3	2.19827
RNF144B	8	FSL1	3	2.36877
DFNA5	8	FSL1	3	2.0212
DPYSL3	8	FSL1	3	2.39919
MTHFD2L	8	FSL1	3	2.95917
NQO1	8	FSL1	3	2.69778
C22ORF42	8	FSL1	3	2.69005
ITGB8	8	FSL1	3	1.94379
IL2RA	8	FSL1	3	1.76656
C1QTNF1	8	FSL1	3	1.74132
SGPP2	8	FSL1	3	2.18543
HS.10862	8	FSL1	3	2.3612
CSF3	8	FSL1	3	0.695544
REL	8	FSL1	3	1.90136
TRIP10	8	FSL1	3	2.13653
MMP10	8	FSL1	3	2.13317
C9ORF30	8	FSL1	3	2.43632
MST4	8	FSL1	3	2.11517
TBC1D9	8	FSL1	3	2.17806
BRSK1	8	FSL1	3	0.18739
RCAN1	8	FSL1	3	0.386823
CFB	8	FSL1	3	1.28187
MCOLN2	8	FSL1	3	1.55595
IL15RA	8	FSL1	3	1.54763
ID2	8	FSL1	3	1.70421
FAM49A	8	FSL1	3	1.32513
CCR7	8	FSL1	3	1.22222
MIR221	8	FSL1	3	1.59399
TICAM1	8	FSL1	3	1.25724
CHST7	8	FSL1	3	1.46666
TJP2	8	FSL1	3	1.24028
TP53BP2	8	FSL1	3	0.98315
TMEM194A	8	FSL1	3	1.03963
TMEM194	8	FSL1	3	1.00886
DRAM1	8	FSL1	3	1.68389
RIN2	8	FSL1	3	1.67541
RAPGEF2	8	FSL1	3	1.51603
LOC100133567	8	FSL1	3	1.29768
IL6	1	FSL1+CL75	1	4.69167
CCL14	2	FSL1+CL75	1	3.69821
CXCL2	2	FSL1+CL75	1	4.01338
CCL20	2	FSL1+CL75	1	3.28645
TMEM158	3	FSL1+CL75	1	-0.372828
CSF1R	3	FSL1+CL75	1	-0.147628
FUCA1	3	FSL1+CL75	1	-0.268497
PFKFB4	3	FSL1+CL75	1	-0.134503
RCBTB2	3	FSL1+CL75	1	-0.180672
FPR3	3	FSL1+CL75	1	-0.0512012
GCNT1	3	FSL1+CL75	1	-0.34007
VAMP5	3	FSL1+CL75	1	-0.395493
ADAP2	3	FSL1+CL75	1	-0.193325
PDK4	3	FSL1+CL75	1	-1.04722
FGL2	3	FSL1+CL75	1	-0.596558
HS3ST1	3	FSL1+CL75	1	-0.638754
TNFRSF12A	3	FSL1+CL75	1	-1.34842
CEBPA	3	FSL1+CL75	1	-1.15279
RPS6KA1	3	FSL1+CL75	1	-0.759563
TLR1	3	FSL1+CL75	1	-1.02187
P2RY5	3	FSL1+CL75	1	-0.547805
TLR6	3	FSL1+CL75	1	-0.584716
LRRC50	4	FSL1+CL75	1	1.97211
IL1A	4	FSL1+CL75	1	2.58529
F3	4	FSL1+CL75	1	1.99228
GJB2	4	FSL1+CL75	1	1.57088
CSF2	4	FSL1+CL75	1	1.67774
IL23A	4	FSL1+CL75	1	1.48567
MAP3K4	4	FSL1+CL75	1	1.25187
PTGS2	4	FSL1+CL75	1	2.74198
CCL3L1	4	FSL1+CL75	1	3.16985
LOC643930	4	FSL1+CL75	1	3.88564
LOC642093	4	FSL1+CL75	1	3.70329
NFKBIZ	4	FSL1+CL75	1	2.7096
TNF	4	FSL1+CL75	1	3.24389
NLRP3	4	FSL1+CL75	1	2.29983
G0S2	4	FSL1+CL75	1	2.15592
LOC387763	4	FSL1+CL75	1	1.94237
EDN1	4	FSL1+CL75	1	2.00326
CLCF1	4	FSL1+CL75	1	1.93036
CCL3	4	FSL1+CL75	1	2.35586
CXCL1	4	FSL1+CL75	1	1.74881
GPR109B	4	FSL1+CL75	1	1.91911
CCL4L1	4	FSL1+CL75	1	1.80397
GPR109A	4	FSL1+CL75	1	1.74435
HS.527657	4	FSL1+CL75	1	1.25739
ARL5B	4	FSL1+CL75	1	1.80812
OSM	4	FSL1+CL75	1	2.36142
IFNB1	5	FSL1+CL75	1	0.723784
IFIT1	6	FSL1+CL75	1	-0.198019
USP18	6	FSL1+CL75	1	-0.18957
IFNG	6	FSL1+CL75	1	-0.0244596
FSD1CL	6	FSL1+CL75	1	-0.00340543
IGFBP4	6	FSL1+CL75	1	-0.0670192
IFI27	6	FSL1+CL75	1	-0.0927508
IL27	6	FSL1+CL75	1	-0.157649
LTA	6	FSL1+CL75	1	0.280903
RAB3IP	6	FSL1+CL75	1	0.0936992
FJX1	6	FSL1+CL75	1	0.123262
FAM119B	6	FSL1+CL75	1	-0.0678082
CD38	6	FSL1+CL75	1	-0.00368247
TNFSF9	6	FSL1+CL75	1	0.59472
FXYD6	6	FSL1+CL75	1	-0.0456229
RAB33A	6	FSL1+CL75	1	0.0744419
EXT1	6	FSL1+CL75	1	0.0855678
IL12B	6	FSL1+CL75	1	0.0418116
BHLHE22	6	FSL1+CL75	1	0.0245576
IL12A	6	FSL1+CL75	1	0.249464
RGS1	7	FSL1+CL75	1	1.10596
PMAIP1	7	FSL1+CL75	1	0.968741
GPR132	7	FSL1+CL75	1	1.16892
CCL4	7	FSL1+CL75	1	1.1783
MIR939	7	FSL1+CL75	1	1.33962
SLC30A2	7	FSL1+CL75	1	0.52811
CD40	7	FSL1+CL75	1	0.220256
LOC401317	7	FSL1+CL75	1	1.62401
PNRC1	7	FSL1+CL75	1	2.24533
EGR1	7	FSL1+CL75	1	2.24267
RNU11	7	FSL1+CL75	1	2.391
HS.562219	7	FSL1+CL75	1	2.5296
RNU4ATAC	7	FSL1+CL75	1	1.71087
SOCS3	7	FSL1+CL75	1	1.54194
CCL4L2	7	FSL1+CL75	1	1.47015
KCNJ2	7	FSL1+CL75	1	1.47761
PIM3	7	FSL1+CL75	1	1.54038
PLAUR	7	FSL1+CL75	1	1.41152
IRG1	7	FSL1+CL75	1	1.37114
PFKFB3	7	FSL1+CL75	1	1.15276
DDIT4	7	FSL1+CL75	1	0.972532
EGR3	7	FSL1+CL75	1	1.19973
CD55	7	FSL1+CL75	1	0.775112
HS.184721	7	FSL1+CL75	1	0.705437
GLA	7	FSL1+CL75	1	0.394314
CA2	7	FSL1+CL75	1	0.586791
FLJ36644	7	FSL1+CL75	1	0.65657
MAP3K8	7	FSL1+CL75	1	0.632646
BCL2A1	7	FSL1+CL75	1	0.830368
LOC338758	8	FSL1+CL75	1	1.07223
TRAF1	8	FSL1+CL75	1	0.941001
ZC3H12A	8	FSL1+CL75	1	1.13601
PLAU	8	FSL1+CL75	1	1.2989
ZC3H12C	8	FSL1+CL75	1	0.589577
LOC647886	8	FSL1+CL75	1	0.739207
KANK1	8	FSL1+CL75	1	0.743502
HS.406790	8	FSL1+CL75	1	0.507247
GPR81	8	FSL1+CL75	1	0.745667
IL1F9	8	FSL1+CL75	1	0.271083
MFSD2	8	FSL1+CL75	1	0.33871
ADORA2A	8	FSL1+CL75	1	0.386065
SLC2A6	8	FSL1+CL75	1	0.352833
HES4	8	FSL1+CL75	1	0.360244
GRAMD1A	8	FSL1+CL75	1	0.537324
SLAMF7	8	FSL1+CL75	1	-0.00430677
NEU4	8	FSL1+CL75	1	0.362531
RNF144B	8	FSL1+CL75	1	0.0483674
DFNA5	8	FSL1+CL75	1	0.139465
DPYSL3	8	FSL1+CL75	1	0.0255986
MTHFD2L	8	FSL1+CL75	1	-0.0230671
NQO1	8	FSL1+CL75	1	-0.0925682
C22ORF42	8	FSL1+CL75	1	-0.0470479
ITGB8	8	FSL1+CL75	1	0.082027
IL2RA	8	FSL1+CL75	1	0.0763708
C1QTNF1	8	FSL1+CL75	1	0.125364
SGPP2	8	FSL1+CL75	1	-0.00934566
HS.10862	8	FSL1+CL75	1	-0.0165377
CSF3	8	FSL1+CL75	1	0.0781298
REL	8	FSL1+CL75	1	-0.0162467
TRIP10	8	FSL1+CL75	1	0.118673
MMP10	8	FSL1+CL75	1	0.319431
C9ORF30	8	FSL1+CL75	1	0.0242042
MST4	8	FSL1+CL75	1	0.165592
TBC1D9	8	FSL1+CL75	1	0.190313
BRSK1	8	FSL1+CL75	1	-0.00353585
RCAN1	8	FSL1+CL75	1	0.513264
CFB	8	FSL1+CL75	1	0.208458
MCOLN2	8	FSL1+CL75	1	0.125895
IL15RA	8	FSL1+CL75	1	0.00573496
ID2	8	FSL1+CL75	1	0.363321
FAM49A	8	FSL1+CL75	1	0.285203
CCR7	8	FSL1+CL75	1	0.38843
MIR221	8	FSL1+CL75	1	0.211768
TICAM1	8	FSL1+CL75	1	0.280207
CHST7	8	FSL1+CL75	1	0.210422
TJP2	8	FSL1+CL75	1	0.0307464
TP53BP2	8	FSL1+CL75	1	0.405166
TMEM194A	8	FSL1+CL75	1	0.379275
TMEM194	8	FSL1+CL75	1	0.396993
DRAM1	8	FSL1+CL75	1	0.275541
RIN2	8	FSL1+CL75	1	0.206281
RAPGEF2	8	FSL1+CL75	1	0.0847437
LOC100133567	8	FSL1+CL75	1	0.161963
IL6	1	FSL1+CL75	2	6.51236
CCL14	2	FSL1+CL75	2	5.35641
CXCL2	2	FSL1+CL75	2	4.72709
CCL20	2	FSL1+CL75	2	4.25225
TMEM158	3	FSL1+CL75	2	-0.803954
CSF1R	3	FSL1+CL75	2	-0.946092
FUCA1	3	FSL1+CL75	2	-0.944338
PFKFB4	3	FSL1+CL75	2	-1.32287
RCBTB2	3	FSL1+CL75	2	-1.11267
FPR3	3	FSL1+CL75	2	-0.841471
GCNT1	3	FSL1+CL75	2	-1.25862
VAMP5	3	FSL1+CL75	2	-1.32752
ADAP2	3	FSL1+CL75	2	-1.74509
PDK4	3	FSL1+CL75	2	-1.99052
FGL2	3	FSL1+CL75	2	-1.9413
HS3ST1	3	FSL1+CL75	2	-2.37166
TNFRSF12A	3	FSL1+CL75	2	-2.23811
CEBPA	3	FSL1+CL75	2	-2.29058
RPS6KA1	3	FSL1+CL75	2	-1.53047
TLR1	3	FSL1+CL75	2	-2.20705
P2RY5	3	FSL1+CL75	2	-2.03816
TLR6	3	FSL1+CL75	2	-2.27871
LRRC50	4	FSL1+CL75	2	3.3238
IL1A	4	FSL1+CL75	2	3.80261
F3	4	FSL1+CL75	2	3.75689
GJB2	4	FSL1+CL75	2	3.36331
CSF2	4	FSL1+CL75	2	3.6676
IL23A	4	FSL1+CL75	2	3.3456
MAP3K4	4	FSL1+CL75	2	2.69313
PTGS2	4	FSL1+CL75	2	3.58245
CCL3L1	4	FSL1+CL75	2	3.24729
LOC643930	4	FSL1+CL75	2	3.40952
LOC642093	4	FSL1+CL75	2	2.87551
NFKBIZ	4	FSL1+CL75	2	2.94963
TNF	4	FSL1+CL75	2	3.10566
NLRP3	4	FSL1+CL75	2	2.75131
G0S2	4	FSL1+CL75	2	2.79958
LOC387763	4	FSL1+CL75	2	3.11839
EDN1	4	FSL1+CL75	2	3.03784
CLCF1	4	FSL1+CL75	2	2.99856
CCL3	4	FSL1+CL75	2	2.24276
CXCL1	4	FSL1+CL75	2	2.36124
GPR109B	4	FSL1+CL75	2	2.33407
CCL4L1	4	FSL1+CL75	2	2.19634
GPR109A	4	FSL1+CL75	2	2.20136
HS.527657	4	FSL1+CL75	2	2.36421
ARL5B	4	FSL1+CL75	2	2.56763
OSM	4	FSL1+CL75	2	2.66143
IFNB1	5	FSL1+CL75	2	1.68619
IFIT1	6	FSL1+CL75	2	-0.839567
USP18	6	FSL1+CL75	2	-0.165504
IFNG	6	FSL1+CL75	2	-0.16036
FSD1CL	6	FSL1+CL75	2	0.07372
IGFBP4	6	FSL1+CL75	2	0.285975
IFI27	6	FSL1+CL75	2	0.348766
IL27	6	FSL1+CL75	2	0.381426
LTA	6	FSL1+CL75	2	0.89828
RAB3IP	6	FSL1+CL75	2	0.977549
FJX1	6	FSL1+CL75	2	1.03606
FAM119B	6	FSL1+CL75	2	0.913956
CD38	6	FSL1+CL75	2	0.831424
TNFSF9	6	FSL1+CL75	2	0.636878
FXYD6	6	FSL1+CL75	2	0.641381
RAB33A	6	FSL1+CL75	2	0.67251
EXT1	6	FSL1+CL75	2	0.30042
IL12B	6	FSL1+CL75	2	-0.0071901
BHLHE22	6	FSL1+CL75	2	0.0377442
IL12A	6	FSL1+CL75	2	0.321673
RGS1	7	FSL1+CL75	2	1.65568
PMAIP1	7	FSL1+CL75	2	1.99835
GPR132	7	FSL1+CL75	2	2.11886
CCL4	7	FSL1+CL75	2	2.12363
MIR939	7	FSL1+CL75	2	2.54382
SLC30A2	7	FSL1+CL75	2	1.64597
CD40	7	FSL1+CL75	2	1.52374
LOC401317	7	FSL1+CL75	2	2.05134
PNRC1	7	FSL1+CL75	2	2.4473
EGR1	7	FSL1+CL75	2	1.45347
RNU11	7	FSL1+CL75	2	1.79453
HS.562219	7	FSL1+CL75	2	1.81378
RNU4ATAC	7	FSL1+CL75	2	1.80638
SOCS3	7	FSL1+CL75	2	1.83282
CCL4L2	7	FSL1+CL75	2	1.85408
KCNJ2	7	FSL1+CL75	2	1.91441
PIM3	7	FSL1+CL75	2	2.33408
PLAUR	7	FSL1+CL75	2	1.9198
IRG1	7	FSL1+CL75	2	1.74409
PFKFB3	7	FSL1+CL75	2	1.59916
DDIT4	7	FSL1+CL75	2	1.76001
EGR3	7	FSL1+CL75	2	1.41518
CD55	7	FSL1+CL75	2	1.4412
HS.184721	7	FSL1+CL75	2	1.24842
GLA	7	FSL1+CL75	2	1.47423
CA2	7	FSL1+CL75	2	1.60944
FLJ36644	7	FSL1+CL75	2	1.72035
MAP3K8	7	FSL1+CL75	2	1.4086
BCL2A1	7	FSL1+CL75	2	1.87262
LOC338758	8	FSL1+CL75	2	1.71032
TRAF1	8	FSL1+CL75	2	2.38261
ZC3H12A	8	FSL1+CL75	2	2.24896
PLAU	8	FSL1+CL75	2	2.22553
ZC3H12C	8	FSL1+CL75	2	2.38452
LOC647886	8	FSL1+CL75	2	2.39135
KANK1	8	FSL1+CL75	2	2.66218
HS.406790	8	FSL1+CL75	2	2.48873
GPR81	8	FSL1+CL75	2	2.61694
IL1F9	8	FSL1+CL75	2	2.08766
MFSD2	8	FSL1+CL75	2	1.84394
ADORA2A	8	FSL1+CL75	2	1.70061
SLC2A6	8	FSL1+CL75	2	1.64738
HES4	8	FSL1+CL75	2	1.93241
GRAMD1A	8	FSL1+CL75	2	1.8055
SLAMF7	8	FSL1+CL75	2	1.85195
NEU4	8	FSL1+CL75	2	1.42155
RNF144B	8	FSL1+CL75	2	1.56109
DFNA5	8	FSL1+CL75	2	1.31296
DPYSL3	8	FSL1+CL75	2	1.28058
MTHFD2L	8	FSL1+CL75	2	0.686101
NQO1	8	FSL1+CL75	2	0.59687
C22ORF42	8	FSL1+CL75	2	0.882038
ITGB8	8	FSL1+CL75	2	1.23693
IL2RA	8	FSL1+CL75	2	0.914578
C1QTNF1	8	FSL1+CL75	2	0.943783
SGPP2	8	FSL1+CL75	2	0.805128
HS.10862	8	FSL1+CL75	2	1.05934
CSF3	8	FSL1+CL75	2	0.993049
REL	8	FSL1+CL75	2	1.58763
TRIP10	8	FSL1+CL75	2	1.64477
MMP10	8	FSL1+CL75	2	1.58357
C9ORF30	8	FSL1+CL75	2	1.54853
MST4	8	FSL1+CL75	2	1.22415
TBC1D9	8	FSL1+CL75	2	1.32903
BRSK1	8	FSL1+CL75	2	0.864805
RCAN1	8	FSL1+CL75	2	1.03866
CFB	8	FSL1+CL75	2	1.23075
MCOLN2	8	FSL1+CL75	2	0.772337
IL15RA	8	FSL1+CL75	2	1.02502
ID2	8	FSL1+CL75	2	1.16872
FAM49A	8	FSL1+CL75	2	1.04778
CCR7	8	FSL1+CL75	2	1.2749
MIR221	8	FSL1+CL75	2	1.28082
TICAM1	8	FSL1+CL75	2	1.29481
CHST7	8	FSL1+CL75	2	1.43965
TJP2	8	FSL1+CL75	2	1.37959
TP53BP2	8	FSL1+CL75	2	1.32791
TMEM194A	8	FSL1+CL75	2	1.39871
TMEM194	8	FSL1+CL75	2	1.30852
DRAM1	8	FSL1+CL75	2	1.82372
RIN2	8	FSL1+CL75	2	2.02902
RAPGEF2	8	FSL1+CL75	2	1.9841
LOC100133567	8	FSL1+CL75	2	1.82592
IL6	1	FSL1+CL75	3	8.09116
CCL14	2	FSL1+CL75	3	6.78157
CXCL2	2	FSL1+CL75	3	5.96143
CCL20	2	FSL1+CL75	3	5.71406
TMEM158	3	FSL1+CL75	3	-1.92554
CSF1R	3	FSL1+CL75	3	-3.16953
FUCA1	3	FSL1+CL75	3	-2.93918
PFKFB4	3	FSL1+CL75	3	-3.04585
RCBTB2	3	FSL1+CL75	3	-2.50405
FPR3	3	FSL1+CL75	3	-2.74589
GCNT1	3	FSL1+CL75	3	-2.60743
VAMP5	3	FSL1+CL75	3	-2.62469
ADAP2	3	FSL1+CL75	3	-3.83864
PDK4	3	FSL1+CL75	3	-3.79668
FGL2	3	FSL1+CL75	3	-4.39196
HS3ST1	3	FSL1+CL75	3	-4.07352
TNFRSF12A	3	FSL1+CL75	3	-2.43451
CEBPA	3	FSL1+CL75	3	-2.57001
RPS6KA1	3	FSL1+CL75	3	-2.22154
TLR1	3	FSL1+CL75	3	-2.80642
P2RY5	3	FSL1+CL75	3	-3.04325
TLR6	3	FSL1+CL75	3	-2.51675
LRRC50	4	FSL1+CL75	3	5.24353
IL1A	4	FSL1+CL75	3	5.00017
F3	4	FSL1+CL75	3	4.8775
GJB2	4	FSL1+CL75	3	4.88997
CSF2	4	FSL1+CL75	3	4.84335
IL23A	4	FSL1+CL75	3	5.63051
MAP3K4	4	FSL1+CL75	3	4.2511
PTGS2	4	FSL1+CL75	3	4.22699
CCL3L1	4	FSL1+CL75	3	4.32737
LOC643930	4	FSL1+CL75	3	3.87264
LOC642093	4	FSL1+CL75	3	3.56535
NFKBIZ	4	FSL1+CL75	3	3.3803
TNF	4	FSL1+CL75	3	3.26483
NLRP3	4	FSL1+CL75	3	3.8207
G0S2	4	FSL1+CL75	3	3.91502
LOC387763	4	FSL1+CL75	3	3.69802
EDN1	4	FSL1+CL75	3	2.97428
CLCF1	4	FSL1+CL75	3	3.51406
CCL3	4	FSL1+CL75	3	3.15222
CXCL1	4	FSL1+CL75	3	3.44659
GPR109B	4	FSL1+CL75	3	2.86601
CCL4L1	4	FSL1+CL75	3	2.84888
GPR109A	4	FSL1+CL75	3	2.78937
HS.527657	4	FSL1+CL75	3	2.703
ARL5B	4	FSL1+CL75	3	3.17734
OSM	4	FSL1+CL75	3	3.09747
IFNB1	5	FSL1+CL75	3	2.20905
IFIT1	6	FSL1+CL75	3	-0.458172
USP18	6	FSL1+CL75	3	0.213089
IFNG	6	FSL1+CL75	3	0.181004
FSD1CL	6	FSL1+CL75	3	1.21609
IGFBP4	6	FSL1+CL75	3	0.67859
IFI27	6	FSL1+CL75	3	0.923556
IL27	6	FSL1+CL75	3	2.05803
LTA	6	FSL1+CL75	3	2.32077
RAB3IP	6	FSL1+CL75	3	2.30588
FJX1	6	FSL1+CL75	3	2.43634
FAM119B	6	FSL1+CL75	3	1.31922
CD38	6	FSL1+CL75	3	1.65773
TNFSF9	6	FSL1+CL75	3	1.75567
FXYD6	6	FSL1+CL75	3	1.88226
RAB33A	6	FSL1+CL75	3	1.65776
EXT1	6	FSL1+CL75	3	1.40206
IL12B	6	FSL1+CL75	3	2.52189
BHLHE22	6	FSL1+CL75	3	0.35237
IL12A	6	FSL1+CL75	3	1.56327
RGS1	7	FSL1+CL75	3	2.4706
PMAIP1	7	FSL1+CL75	3	2.9826
GPR132	7	FSL1+CL75	3	3.00794
CCL4	7	FSL1+CL75	3	2.85491
MIR939	7	FSL1+CL75	3	3.53038
SLC30A2	7	FSL1+CL75	3	2.99916
CD40	7	FSL1+CL75	3	2.46026
LOC401317	7	FSL1+CL75	3	1.83118
PNRC1	7	FSL1+CL75	3	2.25865
EGR1	7	FSL1+CL75	3	1.46249
RNU11	7	FSL1+CL75	3	1.99908
HS.562219	7	FSL1+CL75	3	2.02792
RNU4ATAC	7	FSL1+CL75	3	2.31594
SOCS3	7	FSL1+CL75	3	2.94315
CCL4L2	7	FSL1+CL75	3	2.48251
KCNJ2	7	FSL1+CL75	3	2.71907
PIM3	7	FSL1+CL75	3	2.53274
PLAUR	7	FSL1+CL75	3	2.56195
IRG1	7	FSL1+CL75	3	2.56422
PFKFB3	7	FSL1+CL75	3	2.2717
DDIT4	7	FSL1+CL75	3	2.30635
EGR3	7	FSL1+CL75	3	2.0374
CD55	7	FSL1+CL75	3	2.09419
HS.184721	7	FSL1+CL75	3	1.99261
GLA	7	FSL1+CL75	3	2.27948
CA2	7	FSL1+CL75	3	2.2587
FLJ36644	7	FSL1+CL75	3	2.22872
MAP3K8	7	FSL1+CL75	3	2.84678
BCL2A1	7	FSL1+CL75	3	2.70238
LOC338758	8	FSL1+CL75	3	3.35913
TRAF1	8	FSL1+CL75	3	3.28237
ZC3H12A	8	FSL1+CL75	3	2.85074
PLAU	8	FSL1+CL75	3	3.07507
ZC3H12C	8	FSL1+CL75	3	3.0358
LOC647886	8	FSL1+CL75	3	2.98077
KANK1	8	FSL1+CL75	3	3.1639
HS.406790	8	FSL1+CL75	3	3.88215
GPR81	8	FSL1+CL75	3	3.30933
IL1F9	8	FSL1+CL75	3	4.38791
MFSD2	8	FSL1+CL75	3	2.98187
ADORA2A	8	FSL1+CL75	3	2.73142
SLC2A6	8	FSL1+CL75	3	2.76141
HES4	8	FSL1+CL75	3	3.29834
GRAMD1A	8	FSL1+CL75	3	3.17571
SLAMF7	8	FSL1+CL75	3	3.15589
NEU4	8	FSL1+CL75	3	3.35888
RNF144B	8	FSL1+CL75	3	2.93444
DFNA5	8	FSL1+CL75	3	2.78808
DPYSL3	8	FSL1+CL75	3	2.87832
MTHFD2L	8	FSL1+CL75	3	2.76965
NQO1	8	FSL1+CL75	3	2.47151
C22ORF42	8	FSL1+CL75	3	2.19295
ITGB8	8	FSL1+CL75	3	2.69789
IL2RA	8	FSL1+CL75	3	2.51476
C1QTNF1	8	FSL1+CL75	3	2.96989
SGPP2	8	FSL1+CL75	3	2.61559
HS.10862	8	FSL1+CL75	3	2.52795
CSF3	8	FSL1+CL75	3	2.95235
REL	8	FSL1+CL75	3	2.42946
TRIP10	8	FSL1+CL75	3	2.83844
MMP10	8	FSL1+CL75	3	2.83299
C9ORF30	8	FSL1+CL75	3	2.79438
MST4	8	FSL1+CL75	3	2.69497
TBC1D9	8	FSL1+CL75	3	2.86581
BRSK1	8	FSL1+CL75	3	0.967044
RCAN1	8	FSL1+CL75	3	1.13581
CFB	8	FSL1+CL75	3	2.372
MCOLN2	8	FSL1+CL75	3	2.45199
IL15RA	8	FSL1+CL75	3	2.30429
ID2	8	FSL1+CL75	3	2.55341
FAM49A	8	FSL1+CL75	3	2.04809
CCR7	8	FSL1+CL75	3	1.9657
MIR221	8	FSL1+CL75	3	2.51846
TICAM1	8	FSL1+CL75	3	2.20869
CHST7	8	FSL1+CL75	3	2.36406
TJP2	8	FSL1+CL75	3	2.03594
TP53BP2	8	FSL1+CL75	3	2.19994
TMEM194A	8	FSL1+CL75	3	1.87241
TMEM194	8	FSL1+CL75	3	1.78626
DRAM1	8	FSL1+CL75	3	2.46585
RIN2	8	FSL1+CL75	3	2.26228
RAPGEF2	8	FSL1+CL75	3	2.64598
LOC100133567	8	FSL1+CL75	3	2.41351
