# Supplementary material for: Coactivation of TLR2 and TLR8 in Primary Human Monocytes Triggers a Distinct Inflammatory Signaling Response
Source: Front Physiol. 2018 May 29;9:618. doi: 10.3389/fphys.2018.00618 (PMC5986927; doi:10.3389/fphys.2018.00618)
Supplement: TABLE S2 — List of significantly enriched gene ontology biological processes for the gene clusters. [file Table_2.xls]

## Sheet: Table 2
Cluster	ID	Description	GeneRatio	BgRatio	p-value	adjuststed p-value	q-value	geneID	Count
DE_FSL1_1	GO:0097529	myeloid leukocyte migration	6/9	166/16992	6.51027e-11	6.69907e-08	2.17238e-08	2920/6358/3569/6349/6364/3552	6
DE_FSL1_1	GO:0071674	mononuclear cell migration	5/9	78/16992	2.22261e-10	1.09495e-07	3.55072e-08	7124/6358/3569/6349/6364	5
DE_FSL1_1	GO:0050900	leukocyte migration	7/9	454/16992	3.19228e-10	1.09495e-07	3.55072e-08	7124/2920/6358/3569/6349/6364/3552	7
DE_FSL1_1	GO:0071347	cellular response to interleukin-1	5/9	90/16992	4.61613e-10	1.1875e-07	3.85083e-08	6358/3569/6349/6364/3552	5
DE_FSL1_1	GO:1990266	neutrophil migration	5/9	95/16992	6.07969e-10	1.2512e-07	4.05739e-08	2920/6358/6349/6364/3552	5
DE_FSL1_1	GO:0002687	positive regulation of leukocyte migration	5/9	115/16992	1.60409e-09	2.08954e-07	6.77595e-08	7124/2920/3569/6364/3552	5
DE_FSL1_1	GO:0070555	response to interleukin-1	5/9	115/16992	1.60409e-09	2.08954e-07	6.77595e-08	6358/3569/6349/6364/3552	5
DE_FSL1_1	GO:0034612	response to tumor necrosis factor	6/9	288/16992	1.81183e-09	2.08954e-07	6.77595e-08	7124/6358/5743/3569/6349/6364	6
DE_FSL1_1	GO:0097530	granulocyte migration	5/9	118/16992	1.82758e-09	2.08954e-07	6.77595e-08	2920/6358/6349/6364/3552	5
DE_FSL1_1	GO:0006953	acute-phase response	4/9	46/16992	5.86325e-09	6.03329e-07	1.95647e-07	7124/5743/3569/3552	4
DE_FSL1_1	GO:0002685	regulation of leukocyte migration	5/9	158/16992	7.97724e-09	7.46235e-07	2.41989e-07	7124/2920/3569/6364/3552	5
DE_FSL1_1	GO:0030335	positive regulation of cell migration	6/9	395/16992	1.20334e-08	9.7414e-07	3.15894e-07	7124/2920/5743/3569/6364/3552	6
DE_FSL1_1	GO:0001660	fever generation	3/9	10/16992	1.23069e-08	9.7414e-07	3.15894e-07	7124/5743/3552	3
DE_FSL1_1	GO:2000147	positive regulation of cell motility	6/9	410/16992	1.50353e-08	1.04846e-06	3.39996e-07	7124/2920/5743/3569/6364/3552	6
DE_FSL1_1	GO:0070374	positive regulation of ERK1 and ERK2 cascade	5/9	181/16992	1.57958e-08	1.04846e-06	3.39996e-07	7124/6358/3569/6349/6364	5
DE_FSL1_1	GO:0002548	monocyte chemotaxis	4/9	59/16992	1.63026e-08	1.04846e-06	3.39996e-07	6358/3569/6349/6364	4
DE_FSL1_1	GO:0051272	positive regulation of cellular component movement	6/9	420/16992	1.73627e-08	1.05095e-06	3.40803e-07	7124/2920/5743/3569/6364/3552	6
DE_FSL1_1	GO:0030595	leukocyte chemotaxis	5/9	191/16992	2.06887e-08	1.1827e-06	3.83527e-07	2920/6358/3569/6349/6364	5
DE_FSL1_1	GO:0040017	positive regulation of locomotion	6/9	438/16992	2.23049e-08	1.20799e-06	3.91726e-07	7124/2920/5743/3569/6364/3552	6
DE_FSL1_1	GO:0070098	chemokine-mediated signaling pathway	4/9	81/16992	5.92865e-08	3.05029e-06	9.89149e-07	2920/6358/6349/6364	4
DE_FSL1_1	GO:0031649	heat generation	3/9	17/16992	6.961e-08	3.41089e-06	1.10608e-06	7124/5743/3552	3
DE_FSL1_1	GO:0070372	regulation of ERK1 and ERK2 cascade	5/9	247/16992	7.48963e-08	3.5031e-06	1.13599e-06	7124/6358/3569/6349/6364	5
DE_FSL1_1	GO:0060326	cell chemotaxis	5/9	250/16992	7.95482e-08	3.55684e-06	1.15341e-06	2920/6358/3569/6349/6364	5
DE_FSL1_1	GO:0030593	neutrophil chemotaxis	4/9	88/16992	8.29584e-08	3.55684e-06	1.15341e-06	2920/6358/6349/6364	4
DE_FSL1_1	GO:0070371	ERK1 and ERK2 cascade	5/9	263/16992	1.02437e-07	4.21631e-06	1.36727e-06	7124/6358/3569/6349/6364	5
DE_FSL1_1	GO:0071356	cellular response to tumor necrosis factor	5/9	270/16992	1.16769e-07	4.62135e-06	1.49861e-06	7124/6358/3569/6349/6364	5
DE_FSL1_1	GO:0042035	regulation of cytokine biosynthetic process	4/9	97/16992	1.23002e-07	4.68774e-06	1.52014e-06	7124/3569/6364/3552	4
DE_FSL1_1	GO:0042089	cytokine biosynthetic process	4/9	108/16992	1.89754e-07	6.73299e-06	2.18338e-06	7124/3569/6364/3552	4
DE_FSL1_1	GO:0071621	granulocyte chemotaxis	4/9	108/16992	1.89754e-07	6.73299e-06	2.18338e-06	2920/6358/6349/6364	4
DE_FSL1_1	GO:0042107	cytokine metabolic process	4/9	110/16992	2.04319e-07	6.99541e-06	2.26847e-06	7124/3569/6364/3552	4
DE_FSL1_1	GO:0032496	response to lipopolysaccharide	5/9	304/16992	2.10746e-07	6.99541e-06	2.26847e-06	7124/2920/5743/3569/6364	5
DE_FSL1_1	GO:0002237	response to molecule of bacterial origin	5/9	319/16992	2.67748e-07	8.60979e-06	2.79198e-06	7124/2920/5743/3569/6364	5
DE_FSL1_1	GO:0002675	positive regulation of acute inflammatory response	3/9	27/16992	2.98633e-07	9.31191e-06	3.01967e-06	7124/5743/3569	3
DE_FSL1_1	GO:0002526	acute inflammatory response	4/9	132/16992	4.25403e-07	1.28747e-05	4.17501e-06	7124/5743/3569/3552	4
DE_FSL1_1	GO:0010574	regulation of vascular endothelial growth factor production	3/9	32/16992	5.05729e-07	1.48684e-05	4.82153e-06	5743/3569/3552	3
DE_FSL1_1	GO:0010573	vascular endothelial growth factor production	3/9	34/16992	6.09814e-07	1.74305e-05	5.65237e-06	5743/3569/3552	3
DE_FSL1_1	GO:0001819	positive regulation of cytokine production	5/9	391/16992	7.34432e-07	2.04252e-05	6.62347e-06	7124/5743/3569/6364/3552	5
DE_FSL1_1	GO:0001659	temperature homeostasis	3/9	37/16992	7.91191e-07	2.14246e-05	6.94757e-06	7124/5743/3552	3
DE_FSL1_1	GO:0045429	positive regulation of nitric oxide biosynthetic process	3/9	40/16992	1.00524e-06	2.58599e-05	8.38585e-06	7124/5743/3569	3
DE_FSL1_1	GO:1904407	positive regulation of nitric oxide metabolic process	3/9	40/16992	1.00524e-06	2.58599e-05	8.38585e-06	7124/5743/3569	3
DE_FSL1_1	GO:1903428	positive regulation of reactive oxygen species biosynthetic process	3/9	47/16992	1.64674e-06	4.13292e-05	1.34022e-05	7124/5743/3569	3
DE_FSL1_1	GO:0043410	positive regulation of MAPK cascade	5/9	475/16992	1.91962e-06	4.70307e-05	1.52511e-05	7124/6358/3569/6349/6364	5
DE_FSL1_1	GO:0032722	positive regulation of chemokine production	3/9	50/16992	1.98893e-06	4.75955e-05	1.54343e-05	7124/3569/3552	3
DE_FSL1_1	GO:0045428	regulation of nitric oxide biosynthetic process	3/9	52/16992	2.24143e-06	5.24188e-05	1.69984e-05	7124/5743/3569	3
DE_FSL1_1	GO:0048247	lymphocyte chemotaxis	3/9	56/16992	2.80844e-06	6.42196e-05	2.08251e-05	6358/6349/6364	3
DE_FSL1_1	GO:0042108	positive regulation of cytokine biosynthetic process	3/9	60/16992	3.4633e-06	7.74726e-05	2.51228e-05	7124/6364/3552	3
DE_FSL1_1	GO:0006809	nitric oxide biosynthetic process	3/9	63/16992	4.01583e-06	8.79211e-05	2.85111e-05	7124/5743/3569	3
DE_FSL1_1	GO:0032755	positive regulation of interleukin-6 production	3/9	66/16992	4.62386e-06	9.91241e-05	3.2144e-05	7124/3569/3552	3
DE_FSL1_1	GO:0032642	regulation of chemokine production	3/9	68/16992	5.06133e-06	0.00010212	3.31154e-05	7124/3569/3552	3
DE_FSL1_1	GO:0046209	nitric oxide metabolic process	3/9	68/16992	5.06133e-06	0.00010212	3.31154e-05	7124/5743/3569	3
DE_FSL1_1	GO:1903426	regulation of reactive oxygen species biosynthetic process	3/9	68/16992	5.06133e-06	0.00010212	3.31154e-05	7124/5743/3569	3
DE_FSL1_1	GO:0002673	regulation of acute inflammatory response	3/9	71/16992	5.76762e-06	0.000111979	3.63125e-05	7124/5743/3569	3
DE_FSL1_1	GO:2001057	reactive nitrogen species metabolic process	3/9	71/16992	5.76762e-06	0.000111979	3.63125e-05	7124/5743/3569	3
DE_FSL1_1	GO:0048661	positive regulation of smooth muscle cell proliferation	3/9	72/16992	6.01679e-06	0.000114653	3.71798e-05	7124/5743/3569	3
DE_FSL1_1	GO:0032103	positive regulation of response to external stimulus	4/9	261/16992	6.45153e-06	0.000120702	3.91414e-05	7124/2920/5743/3569	4
DE_FSL1_1	GO:0032602	chemokine production	3/9	75/16992	6.80685e-06	0.000125076	4.05596e-05	7124/3569/3552	3
DE_FSL1_1	GO:0072676	lymphocyte migration	3/9	83/16992	9.2424e-06	0.00016685	5.4106e-05	6358/6349/6364	3
DE_FSL1_1	GO:2000379	positive regulation of reactive oxygen species metabolic process	3/9	85/16992	9.9301e-06	0.000176174	5.71296e-05	7124/5743/3569	3
DE_FSL1_1	GO:1903409	reactive oxygen species biosynthetic process	3/9	86/16992	1.02863e-05	0.0001794	5.81758e-05	7124/5743/3569	3
DE_FSL1_1	GO:0031652	positive regulation of heat generation	2/9	10/16992	1.11977e-05	0.00019204	6.22747e-05	7124/5743	2
DE_FSL1_1	GO:0033138	positive regulation of peptidyl-serine phosphorylation	3/9	92/16992	1.26021e-05	0.000212582	6.89362e-05	7124/5743/3569	3
DE_FSL1_1	GO:0042307	positive regulation of protein import into nucleus	3/9	95/16992	1.3879e-05	0.000230347	7.46968e-05	7124/5743/3569	3
DE_FSL1_1	GO:1904591	positive regulation of protein import	3/9	97/16992	1.47761e-05	0.000241343	7.82627e-05	7124/5743/3569	3
DE_FSL1_1	GO:0050729	positive regulation of inflammatory response	3/9	100/16992	1.61923e-05	0.00025985	8.4264e-05	7124/5743/3569	3
DE_FSL1_1	GO:0031650	regulation of heat generation	2/9	12/16992	1.64142e-05	0.00025985	8.4264e-05	7124/5743	2
DE_FSL1_1	GO:0048871	multicellular organismal homeostasis	4/9	335/16992	1.72921e-05	0.000269599	8.74257e-05	7124/5743/3569/3552	4
DE_FSL1_1	GO:0032675	regulation of interleukin-6 production	3/9	103/16992	1.76954e-05	0.000271769	8.81293e-05	7124/3569/3552	3
DE_FSL1_1	GO:0045073	regulation of chemokine biosynthetic process	2/9	13/16992	1.93933e-05	0.000293466	9.51652e-05	7124/3569	2
DE_FSL1_1	GO:0032635	interleukin-6 production	3/9	109/16992	2.09721e-05	0.000312758	0.000101421	7124/3569/3552	3
DE_FSL1_1	GO:0042033	chemokine biosynthetic process	2/9	14/16992	2.26193e-05	0.000329726	0.000106923	7124/3569	2
DE_FSL1_1	GO:0045598	regulation of fat cell differentiation	3/9	112/16992	2.27508e-05	0.000329726	0.000106923	7124/5743/3569	3
DE_FSL1_1	GO:0048660	regulation of smooth muscle cell proliferation	3/9	113/16992	2.3365e-05	0.000333925	0.000108285	7124/5743/3569	3
DE_FSL1_1	GO:0046824	positive regulation of nucleocytoplasmic transport	3/9	115/16992	2.46262e-05	0.000347128	0.000112567	7124/5743/3569	3
DE_FSL1_1	GO:0048659	smooth muscle cell proliferation	3/9	116/16992	2.52732e-05	0.000351435	0.000113963	7124/5743/3569	3
DE_FSL1_1	GO:0050755	chemokine metabolic process	2/9	15/16992	2.6092e-05	0.000357982	0.000116086	7124/3569	2
DE_FSL1_1	GO:0033135	regulation of peptidyl-serine phosphorylation	3/9	124/16992	3.08577e-05	0.000417797	0.000135483	7124/5743/3569	3
DE_FSL1_1	GO:1900182	positive regulation of protein localization to nucleus	3/9	126/16992	3.23704e-05	0.000432586	0.000140279	7124/5743/3569	3
DE_FSL1_1	GO:0010888	negative regulation of lipid storage	2/9	17/16992	3.37768e-05	0.000439953	0.000142668	7124/3569	2
DE_FSL1_1	GO:0051023	regulation of immunoglobulin secretion	2/9	17/16992	3.37768e-05	0.000439953	0.000142668	7124/3569	2
DE_FSL1_1	GO:0071346	cellular response to interferon-gamma	3/9	138/16992	4.24814e-05	0.000546417	0.000177192	6358/6349/6364	3
DE_FSL1_1	GO:0070498	interleukin-1-mediated signaling pathway	2/9	20/16992	4.71493e-05	0.00059897	0.000194234	3569/3552	2
DE_FSL1_1	GO:0051384	response to glucocorticoid	3/9	145/16992	4.924e-05	0.000617902	0.000200373	7124/5743/3569	3
DE_FSL1_1	GO:0048305	immunoglobulin secretion	2/9	21/16992	5.2098e-05	0.00064589	0.000209449	7124/3569	2
DE_FSL1_1	GO:0050707	regulation of cytokine secretion	3/9	151/16992	5.55665e-05	0.000672681	0.000218137	7124/3569/3552	3
DE_FSL1_1	GO:0071222	cellular response to lipopolysaccharide	3/9	151/16992	5.55665e-05	0.000672681	0.000218137	7124/3569/6364	3
DE_FSL1_1	GO:0051222	positive regulation of protein transport	4/9	460/16992	5.99574e-05	0.000710454	0.000230386	7124/5743/3569/3552	4
DE_FSL1_1	GO:2000377	regulation of reactive oxygen species metabolic process	3/9	155/16992	6.00675e-05	0.000710454	0.000230386	7124/5743/3569	3
DE_FSL1_1	GO:0071219	cellular response to molecule of bacterial origin	3/9	157/16992	6.24052e-05	0.000725286	0.000235196	7124/3569/6364	3
DE_FSL1_1	GO:0060445	branching involved in salivary gland morphogenesis	2/9	23/16992	6.27312e-05	0.000725286	0.000235196	7124/3569	2
DE_FSL1_1	GO:0034341	response to interferon-gamma	3/9	160/16992	6.60226e-05	0.000752269	0.000243946	6358/6349/6364	3
DE_FSL1_1	GO:0009408	response to heat	3/9	161/16992	6.72583e-05	0.000752269	0.000243946	5743/3569/3552	3
DE_FSL1_1	GO:0031960	response to corticosteroid	3/9	161/16992	6.72583e-05	0.000752269	0.000243946	7124/5743/3569	3
DE_FSL1_1	GO:0042346	positive regulation of NF-kappaB import into nucleus	2/9	24/16992	6.84153e-05	0.000756982	0.000245474	7124/5743	2
DE_FSL1_1	GO:0033002	muscle cell proliferation	3/9	166/16992	7.36649e-05	0.000798288	0.000258869	7124/5743/3569	3
DE_FSL1_1	GO:0010035	response to inorganic substance	4/9	485/16992	7.37e-05	0.000798288	0.000258869	7124/5743/3569/3552	4
DE_FSL1_1	GO:0042306	regulation of protein import into nucleus	3/9	168/16992	7.63356e-05	0.000818223	0.000265333	7124/5743/3569	3
DE_FSL1_1	GO:1904589	regulation of protein import	3/9	171/16992	8.04597e-05	0.000853536	0.000276785	7124/5743/3569	3
DE_FSL1_1	GO:0050663	cytokine secretion	3/9	174/16992	8.47273e-05	0.000889637	0.000288492	7124/3569/3552	3
DE_FSL1_1	GO:0010575	positive regulation of vascular endothelial growth factor production	2/9	27/16992	8.69347e-05	0.000903594	0.000293018	5743/3552	2
DE_FSL1_1	GO:0071216	cellular response to biotic stimulus	3/9	179/16992	9.21654e-05	0.000948382	0.000307541	7124/3569/6364	3
DE_FSL1_1	GO:1902624	positive regulation of neutrophil migration	2/9	30/16992	0.000107651	0.00109676	0.000355657	2920/3552	2
DE_FSL1_1	GO:0043281	regulation of cysteine-type endopeptidase activity involved in apoptotic process	3/9	196/16992	0.000120628	0.00121692	0.000394624	7124/5743/3569	3
DE_FSL1_1	GO:1901099	negative regulation of signal transduction in absence of ligand	2/9	33/16992	0.000130558	0.00129177	0.000418896	7124/3552	2
DE_FSL1_1	GO:2001240	negative regulation of extrinsic apoptotic signaling pathway in absence of ligand	2/9	33/16992	0.000130558	0.00129177	0.000418896	7124/3552	2
DE_FSL1_1	GO:2001234	negative regulation of apoptotic signaling pathway	3/9	203/16992	0.000133841	0.00131164	0.000425339	7124/5743/3552	3
DE_FSL1_1	GO:0045444	fat cell differentiation	3/9	204/16992	0.000135802	0.00131831	0.000427501	7124/5743/3569	3
DE_FSL1_1	GO:0007435	salivary gland morphogenesis	2/9	34/16992	0.00013868	0.00133366	0.000432479	7124/3569	2
DE_FSL1_1	GO:0046822	regulation of nucleocytoplasmic transport	3/9	208/16992	0.000143836	0.00137044	0.000444405	7124/5743/3569	3
DE_FSL1_1	GO:1902622	regulation of neutrophil migration	2/9	35/16992	0.000147044	0.00138416	0.000448856	2920/3552	2
DE_FSL1_1	GO:2000116	regulation of cysteine-type endopeptidase activity	3/9	210/16992	0.000147967	0.00138416	0.000448856	7124/5743/3569	3
DE_FSL1_1	GO:0045765	regulation of angiogenesis	3/9	215/16992	0.000158631	0.00146448	0.000474902	5743/3569/3552	3
DE_FSL1_1	GO:0050714	positive regulation of protein secretion	3/9	216/16992	0.000160822	0.00146448	0.000474902	7124/3569/3552	3
DE_FSL1_1	GO:1900180	regulation of protein localization to nucleus	3/9	216/16992	0.000160822	0.00146448	0.000474902	7124/5743/3569	3
DE_FSL1_1	GO:0009266	response to temperature stimulus	3/9	221/16992	0.000172076	0.00153988	0.000499351	5743/3569/3552	3
DE_FSL1_1	GO:0007431	salivary gland development	2/9	38/16992	0.000173592	0.00153988	0.000499351	7124/3569	2
DE_FSL1_1	GO:1905953	negative regulation of lipid localization	2/9	38/16992	0.000173592	0.00153988	0.000499351	7124/3569	2
DE_FSL1_1	GO:0002793	positive regulation of peptide secretion	3/9	235/16992	0.000206291	0.0018143	0.000588342	7124/3569/3552	3
DE_FSL1_1	GO:0072593	reactive oxygen species metabolic process	3/9	236/16992	0.000208891	0.0018216	0.000590709	7124/5743/3569	3
DE_FSL1_1	GO:0010883	regulation of lipid storage	2/9	42/16992	0.000212373	0.0018364	0.000595508	7124/3569	2
DE_FSL1_1	GO:1901342	regulation of vasculature development	3/9	239/16992	0.00021682	0.00185923	0.000602913	5743/3569/3552	3
DE_FSL1_1	GO:0045599	negative regulation of fat cell differentiation	2/9	43/16992	0.000222671	0.00189363	0.000614065	7124/3569	2
DE_FSL1_1	GO:0042345	regulation of NF-kappaB import into nucleus	2/9	45/16992	0.000243991	0.00204119	0.000661917	7124/5743	2
DE_FSL1_1	GO:0042348	NF-kappaB import into nucleus	2/9	45/16992	0.000243991	0.00204119	0.000661917	7124/5743	2
DE_FSL1_1	GO:0090316	positive regulation of intracellular protein transport	3/9	255/16992	0.000262432	0.00214057	0.000694146	7124/5743/3569	3
DE_FSL1_1	GO:0000060	protein import into nucleus, translocation	2/9	47/16992	0.000266272	0.00214057	0.000694146	7124/3569	2
DE_FSL1_1	GO:0042993	positive regulation of transcription factor import into nucleus	2/9	47/16992	0.000266272	0.00214057	0.000694146	7124/5743	2
DE_FSL1_1	GO:0045123	cellular extravasation	2/9	47/16992	0.000266272	0.00214057	0.000694146	7124/3552	2
DE_FSL1_1	GO:2001239	regulation of extrinsic apoptotic signaling pathway in absence of ligand	2/9	47/16992	0.000266272	0.00214057	0.000694146	7124/3552	2
DE_FSL1_1	GO:0035272	exocrine system development	2/9	48/16992	0.000277772	0.00219867	0.000712986	7124/3569	2
DE_FSL1_1	GO:0050710	negative regulation of cytokine secretion	2/9	48/16992	0.000277772	0.00219867	0.000712986	7124/3569	2
DE_FSL1_1	GO:0042742	defense response to bacterium	3/9	264/16992	0.00029063	0.00228289	0.000740295	7124/3569/6364	3
DE_FSL1_1	GO:0006606	protein import into nucleus	3/9	271/16992	0.000313873	0.00242838	0.000787476	7124/5743/3569	3
DE_FSL1_1	GO:0044744	protein targeting to nucleus	3/9	271/16992	0.000313873	0.00242838	0.000787476	7124/5743/3569	3
DE_FSL1_1	GO:1902593	single-organism nuclear import	3/9	274/16992	0.000324192	0.00248615	0.000806209	7124/5743/3569	3
DE_FSL1_1	GO:0002637	regulation of immunoglobulin production	2/9	52/16992	0.000326171	0.00248615	0.000806209	7124/3569	2
DE_FSL1_1	GO:0018105	peptidyl-serine phosphorylation	3/9	277/16992	0.000334729	0.00253262	0.000821279	7124/5743/3569	3
DE_FSL1_1	GO:0050727	regulation of inflammatory response	3/9	285/16992	0.00036391	0.00273331	0.000886358	7124/5743/3569	3
DE_FSL1_1	GO:0051170	nuclear import	3/9	292/16992	0.000390757	0.00291368	0.00094485	7124/5743/3569	3
DE_FSL1_1	GO:0032388	positive regulation of intracellular transport	3/9	293/16992	0.000394693	0.00292187	0.000947503	7124/5743/3569	3
DE_FSL1_1	GO:0018209	peptidyl-serine modification	3/9	294/16992	0.000398656	0.00293012	0.00095018	7124/5743/3569	3
DE_FSL1_1	GO:1903533	regulation of protein targeting	3/9	298/16992	0.000414764	0.00302689	0.000981561	7124/5743/3569	3
DE_FSL1_1	GO:0046889	positive regulation of lipid biosynthetic process	2/9	62/16992	0.000463874	0.00336145	0.00109005	7124/5743	2
DE_FSL1_1	GO:0002718	regulation of cytokine production involved in immune response	2/9	63/16992	0.000478952	0.00342251	0.00110985	7124/3569	2
DE_FSL1_1	GO:0019915	lipid storage	2/9	63/16992	0.000478952	0.00342251	0.00110985	7124/3569	2
DE_FSL1_1	GO:0010038	response to metal ion	3/9	315/16992	0.000487919	0.00346254	0.00112283	5743/3569/3552	3
DE_FSL1_1	GO:0001101	response to acid chemical	3/9	319/16992	0.000506262	0.00356811	0.00115707	7124/5743/3569	3
DE_FSL1_1	GO:0017038	protein import	3/9	321/16992	0.000515599	0.00360919	0.00117039	7124/5743/3569	3
DE_FSL1_1	GO:0050830	defense response to Gram-positive bacterium	2/9	66/16992	0.000525604	0.00365437	0.00118504	7124/3569	2
DE_FSL1_1	GO:1903532	positive regulation of secretion by cell	3/9	331/16992	0.000563953	0.00388842	0.00126094	7124/3569/3552	3
DE_FSL1_1	GO:0006970	response to osmotic stress	2/9	69/16992	0.000574382	0.00388842	0.00126094	7124/5743	2
DE_FSL1_1	GO:0038034	signal transduction in absence of ligand	2/9	69/16992	0.000574382	0.00388842	0.00126094	7124/3552	2
DE_FSL1_1	GO:0097192	extrinsic apoptotic signaling pathway in absence of ligand	2/9	69/16992	0.000574382	0.00388842	0.00126094	7124/3552	2
DE_FSL1_1	GO:0002708	positive regulation of lymphocyte mediated immunity	2/9	75/16992	0.000678297	0.00456188	0.00147933	7124/3569	2
DE_FSL1_1	GO:0002824	positive regulation of adaptive immune response based on somatic recombination of immune receptors built from immunoglobulin superfamily domains	2/9	76/16992	0.000696438	0.00465347	0.00150903	7124/3569	2
DE_FSL1_1	GO:0034504	protein localization to nucleus	3/9	359/16992	0.000714656	0.00474439	0.00153851	7124/5743/3569	3
DE_FSL1_1	GO:0051047	positive regulation of secretion	3/9	362/16992	0.000732185	0.00480695	0.0015588	7124/3569/3552	3
DE_FSL1_1	GO:0002367	cytokine production involved in immune response	2/9	78/16992	0.000733422	0.00480695	0.0015588	7124/3569	2
DE_FSL1_1	GO:0002821	positive regulation of adaptive immune response	2/9	80/16992	0.000771342	0.00502349	0.00162902	7124/3569	2
DE_FSL1_1	GO:0052548	regulation of endopeptidase activity	3/9	370/16992	0.000780276	0.00504971	0.00163752	7124/5743/3569	3
DE_FSL1_1	GO:2001233	regulation of apoptotic signaling pathway	3/9	371/16992	0.000786426	0.0050577	0.00164011	7124/5743/3552	3
DE_FSL1_1	GO:0001503	ossification	3/9	373/16992	0.00079882	0.00507399	0.00164539	7124/5743/3569	3
DE_FSL1_1	GO:0033157	regulation of intracellular protein transport	3/9	373/16992	0.00079882	0.00507399	0.00164539	7124/5743/3569	3
DE_FSL1_1	GO:0043154	negative regulation of cysteine-type endopeptidase activity involved in apoptotic process	2/9	82/16992	0.000810196	0.00509066	0.0016508	5743/3569	2
DE_FSL1_1	GO:1903829	positive regulation of cellular protein localization	3/9	375/16992	0.000811339	0.00509066	0.0016508	7124/5743/3569	3
DE_FSL1_1	GO:0051897	positive regulation of protein kinase B signaling	2/9	83/16992	0.000829972	0.00517601	0.00167848	7124/3569	2
DE_FSL1_1	GO:0048545	response to steroid hormone	3/9	383/16992	0.000862675	0.00534755	0.0017341	7124/5743/3569	3
DE_FSL1_1	GO:0002690	positive regulation of leukocyte chemotaxis	2/9	86/16992	0.000890699	0.0054882	0.00177971	2920/3569	2
DE_FSL1_1	GO:2000117	negative regulation of cysteine-type endopeptidase activity	2/9	87/16992	0.000911406	0.00558236	0.00181025	5743/3569	2
DE_FSL1_1	GO:0050708	regulation of protein secretion	3/9	392/16992	0.00092287	0.00561913	0.00182217	7124/3569/3552	3
DE_FSL1_1	GO:0002705	positive regulation of leukocyte mediated immunity	2/9	89/16992	0.000953516	0.00569487	0.00184673	7124/3569	2
DE_FSL1_1	GO:0042990	regulation of transcription factor import into nucleus	2/9	89/16992	0.000953516	0.00569487	0.00184673	7124/5743	2
DE_FSL1_1	GO:1904019	epithelial cell apoptotic process	2/9	89/16992	0.000953516	0.00569487	0.00184673	7124/3569	2
DE_FSL1_1	GO:0052547	regulation of peptidase activity	3/9	397/16992	0.000957446	0.00569487	0.00184673	7124/5743/3569	3
DE_FSL1_1	GO:0051346	negative regulation of hydrolase activity	3/9	398/16992	0.000964459	0.00570361	0.00184957	7124/5743/3569	3
DE_FSL1_1	GO:0042991	transcription factor import into nucleus	2/9	90/16992	0.000974919	0.00573252	0.00185894	7124/5743	2
DE_FSL1_1	GO:0006979	response to oxidative stress	3/9	409/16992	0.00104379	0.0061026	0.00197895	7124/5743/3569	3
DE_FSL1_1	GO:0001525	angiogenesis	3/9	411/16992	0.00105865	0.00614419	0.00199244	5743/3569/3552	3
DE_FSL1_1	GO:0098869	cellular oxidant detoxification	2/9	94/16992	0.00106284	0.00614419	0.00199244	7124/5743	2
DE_FSL1_1	GO:1990748	cellular detoxification	2/9	96/16992	0.00110819	0.00637054	0.00206584	7124/5743	2
DE_FSL1_1	GO:0002791	regulation of peptide secretion	3/9	419/16992	0.00111943	0.0063994	0.0020752	7124/3569/3552	3
DE_FSL1_1	GO:0031349	positive regulation of defense response	3/9	420/16992	0.00112718	0.00640811	0.00207802	7124/5743/3569	3
DE_FSL1_1	GO:0098754	detoxification	2/9	100/16992	0.00120165	0.00679393	0.00220314	7124/5743	2
DE_FSL1_1	GO:0050715	positive regulation of cytokine secretion	2/9	101/16992	0.00122559	0.00685396	0.0022226	7124/3552	2
DE_FSL1_1	GO:2001237	negative regulation of extrinsic apoptotic signaling pathway	2/9	101/16992	0.00122559	0.00685396	0.0022226	7124/3552	2
DE_FSL1_1	GO:0002688	regulation of leukocyte chemotaxis	2/9	103/16992	0.00127415	0.00708703	0.00229818	2920/3569	2
DE_FSL1_1	GO:0045727	positive regulation of translation	2/9	104/16992	0.00129878	0.00718517	0.00233001	7124/3569	2
DE_FSL1_1	GO:0050709	negative regulation of protein secretion	2/9	106/16992	0.00134872	0.00742154	0.00240666	7124/3569	2
DE_FSL1_1	GO:0032844	regulation of homeostatic process	3/9	449/16992	0.00136712	0.00748281	0.00242653	7124/5743/3569	3
DE_FSL1_1	GO:0043200	response to amino acid	2/9	108/16992	0.00139957	0.00759598	0.00246323	7124/3569	2
DE_FSL1_1	GO:0051051	negative regulation of transport	3/9	453/16992	0.00140256	0.00759598	0.00246323	7124/5743/3569	3
DE_FSL1_1	GO:0042303	molting cycle	2/9	109/16992	0.00142534	0.00759933	0.00246431	7124/5743	2
DE_FSL1_1	GO:0042633	hair cycle	2/9	109/16992	0.00142534	0.00759933	0.00246431	7124/5743	2
DE_FSL1_1	GO:0045667	regulation of osteoblast differentiation	2/9	109/16992	0.00142534	0.00759933	0.00246431	7124/3569	2
DE_FSL1_1	GO:0002700	regulation of production of molecular mediator of immune response	2/9	111/16992	0.00147756	0.00783714	0.00254143	7124/3569	2
DE_FSL1_1	GO:0006913	nucleocytoplasmic transport	3/9	464/16992	0.00150303	0.00789603	0.00256053	7124/5743/3569	3
DE_FSL1_1	GO:0002792	negative regulation of peptide secretion	2/9	112/16992	0.00150401	0.00789603	0.00256053	7124/3569	2
DE_FSL1_1	GO:0034605	cellular response to heat	2/9	114/16992	0.00155759	0.00813584	0.00263829	5743/3552	2
DE_FSL1_1	GO:0051169	nuclear transport	3/9	472/16992	0.0015789	0.00820549	0.00266088	7124/5743/3569	3
DE_FSL1_1	GO:0002706	regulation of lymphocyte mediated immunity	2/9	118/16992	0.00166748	0.00862228	0.00279603	7124/3569	2
DE_FSL1_1	GO:0002822	regulation of adaptive immune response based on somatic recombination of immune receptors built from immunoglobulin superfamily domains	2/9	119/16992	0.00169551	0.00872342	0.00282883	7124/3569	2
DE_FSL1_1	GO:0022612	gland morphogenesis	2/9	120/16992	0.00172378	0.00882472	0.00286168	7124/3569	2
DE_FSL1_1	GO:0009306	protein secretion	3/9	489/16992	0.00174811	0.00890497	0.0028877	7124/3569/3552	3
DE_FSL1_1	GO:0048514	blood vessel morphogenesis	3/9	492/16992	0.00177911	0.00893966	0.00289895	5743/3569/3552	3
DE_FSL1_1	GO:0031503	protein complex localization	2/9	122/16992	0.00178098	0.00893966	0.00289895	7124/5743	2
DE_FSL1_1	GO:0045766	positive regulation of angiogenesis	2/9	122/16992	0.00178098	0.00893966	0.00289895	5743/3552	2
DE_FSL1_1	GO:0034250	positive regulation of cellular amide metabolic process	2/9	123/16992	0.00180992	0.00904082	0.00293176	7124/3569	2
DE_FSL1_1	GO:0098542	defense response to other organism	3/9	496/16992	0.00182099	0.00905217	0.00293544	7124/3569/6364	3
DE_FSL1_1	GO:0032386	regulation of intracellular transport	3/9	498/16992	0.00184216	0.00911339	0.00295529	7124/5743/3569	3
DE_FSL1_1	GO:0051896	regulation of protein kinase B signaling	2/9	125/16992	0.00186848	0.00919934	0.00298316	7124/3569	2
DE_FSL1_1	GO:0032355	response to estradiol	2/9	126/16992	0.00189809	0.00925657	0.00300172	5743/3569	2
DE_FSL1_1	GO:0045834	positive regulation of lipid metabolic process	2/9	126/16992	0.00189809	0.00925657	0.00300172	7124/5743	2
DE_FSL1_1	GO:0050921	positive regulation of chemotaxis	2/9	127/16992	0.00192793	0.00931381	0.00302028	2920/3569	2
DE_FSL1_1	GO:1905952	regulation of lipid localization	2/9	127/16992	0.00192793	0.00931381	0.00302028	7124/3569	2
DE_FSL1_1	GO:0002819	regulation of adaptive immune response	2/9	130/16992	0.00201879	0.00970719	0.00314785	7124/3569	2
DE_FSL1_1	GO:0002377	immunoglobulin production	2/9	132/16992	0.00208049	0.00991121	0.00321401	7124/3569	2
DE_FSL1_1	GO:1902107	positive regulation of leukocyte differentiation	2/9	132/16992	0.00208049	0.00991121	0.00321401	7124/3569	2
DE_FSL1_1	GO:0046890	regulation of lipid biosynthetic process	2/9	133/16992	0.00211167	0.0100134	0.00324715	7124/5743	2
DE_FSL1_1	GO:1904018	positive regulation of vasculature development	2/9	139/16992	0.00230344	0.0108727	0.00352579	5743/3552	2
DE_FSL1_1	GO:0043279	response to alkaloid	2/9	140/16992	0.00233618	0.0109769	0.00355958	7124/3569	2
DE_FSL1_1	GO:0014074	response to purine-containing compound	2/9	144/16992	0.00246936	0.0114976	0.00372845	5743/3569	2
DE_FSL1_1	GO:0048771	tissue remodeling	2/9	144/16992	0.00246936	0.0114976	0.00372845	3569/3552	2
DE_FSL1_1	GO:0001959	regulation of cytokine-mediated signaling pathway	2/9	145/16992	0.00250321	0.0116027	0.00376253	7124/3569	2
DE_FSL1_1	GO:0034614	cellular response to reactive oxygen species	2/9	147/16992	0.00257157	0.0118661	0.00384795	7124/3569	2
DE_FSL1_1	GO:0043491	protein kinase B signaling	2/9	149/16992	0.00264081	0.0121312	0.00393391	7124/3569	2
DE_FSL1_1	GO:0060759	regulation of response to cytokine stimulus	2/9	151/16992	0.00271093	0.012398	0.00402042	7124/3569	2
DE_FSL1_1	GO:2001236	regulation of extrinsic apoptotic signaling pathway	2/9	154/16992	0.00281776	0.0128295	0.00416036	7124/3552	2
DE_FSL1_1	GO:0002703	regulation of leukocyte mediated immunity	2/9	155/16992	0.00285381	0.0129364	0.00419502	7124/3569	2
DE_FSL1_1	GO:1903708	positive regulation of hemopoiesis	2/9	163/16992	0.00315006	0.0142167	0.0046102	7124/3569	2
DE_FSL1_1	GO:0002699	positive regulation of immune effector process	2/9	164/16992	0.00318807	0.0143254	0.00464546	7124/3569	2
DE_FSL1_1	GO:1903531	negative regulation of secretion by cell	2/9	171/16992	0.00346023	0.0154808	0.00502011	7124/3569	2
DE_FSL1_1	GO:0050920	regulation of chemotaxis	2/9	172/16992	0.00349998	0.0155908	0.00505579	2920/3569	2
DE_FSL1_1	GO:0043123	positive regulation of I-kappaB kinase/NF-kappaB signaling	2/9	179/16992	0.00378423	0.0167844	0.00544284	7124/5743	2
DE_FSL1_1	GO:0061138	morphogenesis of a branching epithelium	2/9	180/16992	0.0038257	0.0168955	0.00547886	7124/3569	2
DE_FSL1_1	GO:0030278	regulation of ossification	2/9	184/16992	0.0039937	0.0175621	0.00569503	7124/3569	2
DE_FSL1_1	GO:0001763	morphogenesis of a branching structure	2/9	193/16992	0.0043842	0.0191972	0.00622526	7124/3569	2
DE_FSL1_1	GO:0006006	glucose metabolic process	2/9	194/16992	0.00442865	0.0193096	0.00626173	7124/3569	2
DE_FSL1_1	GO:0051048	negative regulation of secretion	2/9	195/16992	0.00447331	0.0193405	0.00627173	7124/3569	2
DE_FSL1_1	GO:0051224	negative regulation of protein transport	2/9	195/16992	0.00447331	0.0193405	0.00627173	7124/3569	2
DE_FSL1_1	GO:0001649	osteoblast differentiation	2/9	204/16992	0.00488476	0.0209434	0.00679152	7124/3569	2
DE_FSL1_1	GO:0002440	production of molecular mediator of immune response	2/9	204/16992	0.00488476	0.0209434	0.00679152	7124/3569	2
DE_FSL1_1	GO:0009612	response to mechanical stimulus	2/9	205/16992	0.00493152	0.0210562	0.0068281	5743/3569	2
DE_FSL1_1	GO:0032846	positive regulation of homeostatic process	2/9	207/16992	0.00502569	0.0212816	0.00690121	7124/5743	2
DE_FSL1_1	GO:1904950	negative regulation of establishment of protein localization	2/9	207/16992	0.00502569	0.0212816	0.00690121	7124/3569	2
DE_FSL1_1	GO:0045080	positive regulation of chemokine biosynthetic process	1/9	10/16992	0.0052854	0.0217547	0.00705462	7124	1
DE_FSL1_1	GO:0047484	regulation of response to osmotic stress	1/9	10/16992	0.0052854	0.0217547	0.00705462	5743	1
DE_FSL1_1	GO:0051533	positive regulation of NFAT protein import into nucleus	1/9	10/16992	0.0052854	0.0217547	0.00705462	7124	1
DE_FSL1_1	GO:0070102	interleukin-6-mediated signaling pathway	1/9	10/16992	0.0052854	0.0217547	0.00705462	3569	1
DE_FSL1_1	GO:0071803	positive regulation of podosome assembly	1/9	10/16992	0.0052854	0.0217547	0.00705462	7124	1
DE_FSL1_1	GO:0072567	chemokine (C-X-C motif) ligand 2 production	1/9	10/16992	0.0052854	0.0217547	0.00705462	7124	1
DE_FSL1_1	GO:2000674	regulation of type B pancreatic cell apoptotic process	1/9	10/16992	0.0052854	0.0217547	0.00705462	3569	1
DE_FSL1_1	GO:0097191	extrinsic apoptotic signaling pathway	2/9	213/16992	0.0053132	0.021782	0.00706347	7124/3552	2
DE_FSL1_1	GO:0009636	response to toxic substance	2/9	220/16992	0.0056581	0.0224855	0.00729159	7124/5743	2
DE_FSL1_1	GO:1903039	positive regulation of leukocyte cell-cell adhesion	2/9	220/16992	0.0056581	0.0224855	0.00729159	7124/3569	2
DE_FSL1_1	GO:0001818	negative regulation of cytokine production	2/9	222/16992	0.00575851	0.0224855	0.00729159	7124/3569	2
DE_FSL1_1	GO:0000185	activation of MAPKKK activity	1/9	11/16992	0.00581257	0.0224855	0.00729159	7124	1
DE_FSL1_1	GO:0002676	regulation of chronic inflammatory response	1/9	11/16992	0.00581257	0.0224855	0.00729159	7124	1
DE_FSL1_1	GO:0002863	positive regulation of inflammatory response to antigenic stimulus	1/9	11/16992	0.00581257	0.0224855	0.00729159	7124	1
DE_FSL1_1	GO:0019371	cyclooxygenase pathway	1/9	11/16992	0.00581257	0.0224855	0.00729159	5743	1
DE_FSL1_1	GO:0035745	T-helper 2 cell cytokine production	1/9	11/16992	0.00581257	0.0224855	0.00729159	3569	1
DE_FSL1_1	GO:0042368	vitamin D biosynthetic process	1/9	11/16992	0.00581257	0.0224855	0.00729159	7124	1
DE_FSL1_1	GO:0045837	negative regulation of membrane potential	1/9	11/16992	0.00581257	0.0224855	0.00729159	3569	1
DE_FSL1_1	GO:0051024	positive regulation of immunoglobulin secretion	1/9	11/16992	0.00581257	0.0224855	0.00729159	3569	1
DE_FSL1_1	GO:0051798	positive regulation of hair follicle development	1/9	11/16992	0.00581257	0.0224855	0.00729159	7124	1
DE_FSL1_1	GO:0097050	type B pancreatic cell apoptotic process	1/9	11/16992	0.00581257	0.0224855	0.00729159	3569	1
DE_FSL1_1	GO:1904994	regulation of leukocyte adhesion to vascular endothelial cell	1/9	11/16992	0.00581257	0.0224855	0.00729159	7124	1
DE_FSL1_1	GO:2000121	regulation of removal of superoxide radicals	1/9	11/16992	0.00581257	0.0224855	0.00729159	7124	1
DE_FSL1_1	GO:0000302	response to reactive oxygen species	2/9	228/16992	0.00606469	0.0232976	0.00755496	7124/3569	2
DE_FSL1_1	GO:0010951	negative regulation of endopeptidase activity	2/9	233/16992	0.00632548	0.0232976	0.00755496	5743/3569	2
DE_FSL1_1	GO:0019318	hexose metabolic process	2/9	233/16992	0.00632548	0.0232976	0.00755496	7124/3569	2
DE_FSL1_1	GO:0030656	regulation of vitamin metabolic process	1/9	12/16992	0.0063395	0.0232976	0.00755496	7124	1
DE_FSL1_1	GO:0033160	positive regulation of protein import into nucleus, translocation	1/9	12/16992	0.0063395	0.0232976	0.00755496	3569	1
DE_FSL1_1	GO:0034116	positive regulation of heterotypic cell-cell adhesion	1/9	12/16992	0.0063395	0.0232976	0.00755496	7124	1
DE_FSL1_1	GO:0042635	positive regulation of hair cycle	1/9	12/16992	0.0063395	0.0232976	0.00755496	7124	1
DE_FSL1_1	GO:0045086	positive regulation of interleukin-2 biosynthetic process	1/9	12/16992	0.0063395	0.0232976	0.00755496	3552	1
DE_FSL1_1	GO:0045414	regulation of interleukin-8 biosynthetic process	1/9	12/16992	0.0063395	0.0232976	0.00755496	7124	1
DE_FSL1_1	GO:0045628	regulation of T-helper 2 cell differentiation	1/9	12/16992	0.0063395	0.0232976	0.00755496	3569	1
DE_FSL1_1	GO:0045779	negative regulation of bone resorption	1/9	12/16992	0.0063395	0.0232976	0.00755496	3569	1
DE_FSL1_1	GO:0072540	T-helper 17 cell lineage commitment	1/9	12/16992	0.0063395	0.0232976	0.00755496	3569	1
DE_FSL1_1	GO:1901550	regulation of endothelial cell development	1/9	12/16992	0.0063395	0.0232976	0.00755496	7124	1
DE_FSL1_1	GO:1903140	regulation of establishment of endothelial barrier	1/9	12/16992	0.0063395	0.0232976	0.00755496	7124	1
DE_FSL1_1	GO:0051091	positive regulation of sequence-specific DNA binding transcription factor activity	2/9	234/16992	0.00637826	0.0233567	0.00757411	7124/3569	2
DE_FSL1_1	GO:0043122	regulation of I-kappaB kinase/NF-kappaB signaling	2/9	236/16992	0.00648442	0.0236612	0.00767287	7124/5743	2
DE_FSL1_1	GO:0030072	peptide hormone secretion	2/9	237/16992	0.00653781	0.0237717	0.0077087	7124/3569	2
DE_FSL1_1	GO:1902105	regulation of leukocyte differentiation	2/9	239/16992	0.00664519	0.0238692	0.00774031	7124/3569	2
DE_FSL1_1	GO:0001780	neutrophil homeostasis	1/9	13/16992	0.00686617	0.0238692	0.00774031	3569	1
DE_FSL1_1	GO:0002693	positive regulation of cellular extravasation	1/9	13/16992	0.00686617	0.0238692	0.00774031	3552	1
DE_FSL1_1	GO:0010623	programmed cell death involved in cell development	1/9	13/16992	0.00686617	0.0238692	0.00774031	3552	1
DE_FSL1_1	GO:0035743	CD4-positive, alpha-beta T cell cytokine production	1/9	13/16992	0.00686617	0.0238692	0.00774031	3569	1
DE_FSL1_1	GO:0042228	interleukin-8 biosynthetic process	1/9	13/16992	0.00686617	0.0238692	0.00774031	7124	1
DE_FSL1_1	GO:0046325	negative regulation of glucose import	1/9	13/16992	0.00686617	0.0238692	0.00774031	7124	1
DE_FSL1_1	GO:0071318	cellular response to ATP	1/9	13/16992	0.00686617	0.0238692	0.00774031	5743	1
DE_FSL1_1	GO:0071605	monocyte chemotactic protein-1 production	1/9	13/16992	0.00686617	0.0238692	0.00774031	3552	1
DE_FSL1_1	GO:0071637	regulation of monocyte chemotactic protein-1 production	1/9	13/16992	0.00686617	0.0238692	0.00774031	3552	1
DE_FSL1_1	GO:0090335	regulation of brown fat cell differentiation	1/9	13/16992	0.00686617	0.0238692	0.00774031	5743	1
DE_FSL1_1	GO:1903672	positive regulation of sprouting angiogenesis	1/9	13/16992	0.00686617	0.0238692	0.00774031	5743	1
DE_FSL1_1	GO:2000010	positive regulation of protein localization to cell surface	1/9	13/16992	0.00686617	0.0238692	0.00774031	7124	1
DE_FSL1_1	GO:0010466	negative regulation of peptidase activity	2/9	244/16992	0.00691721	0.0239657	0.00777159	5743/3569	2
DE_FSL1_1	GO:0034599	cellular response to oxidative stress	2/9	247/16992	0.00708285	0.0241492	0.00783109	7124/3569	2
DE_FSL1_1	GO:0022409	positive regulation of cell-cell adhesion	2/9	249/16992	0.00719429	0.0241492	0.00783109	7124/3569	2
DE_FSL1_1	GO:0046883	regulation of hormone secretion	2/9	249/16992	0.00719429	0.0241492	0.00783109	7124/3569	2
DE_FSL1_1	GO:0002726	positive regulation of T cell cytokine production	1/9	14/16992	0.0073926	0.0241492	0.00783109	3569	1
DE_FSL1_1	GO:0002739	regulation of cytokine secretion involved in immune response	1/9	14/16992	0.0073926	0.0241492	0.00783109	7124	1
DE_FSL1_1	GO:0010893	positive regulation of steroid biosynthetic process	1/9	14/16992	0.0073926	0.0241492	0.00783109	7124	1
DE_FSL1_1	GO:0034356	NAD biosynthesis via nicotinamide riboside salvage pathway	1/9	14/16992	0.0073926	0.0241492	0.00783109	5743	1
DE_FSL1_1	GO:0042362	fat-soluble vitamin biosynthetic process	1/9	14/16992	0.0073926	0.0241492	0.00783109	7124	1
DE_FSL1_1	GO:0044130	negative regulation of growth of symbiont in host	1/9	14/16992	0.0073926	0.0241492	0.00783109	7124	1
DE_FSL1_1	GO:0045721	negative regulation of gluconeogenesis	1/9	14/16992	0.0073926	0.0241492	0.00783109	3569	1
DE_FSL1_1	GO:0045723	positive regulation of fatty acid biosynthetic process	1/9	14/16992	0.0073926	0.0241492	0.00783109	5743	1
DE_FSL1_1	GO:0045986	negative regulation of smooth muscle contraction	1/9	14/16992	0.0073926	0.0241492	0.00783109	5743	1
DE_FSL1_1	GO:0046851	negative regulation of bone remodeling	1/9	14/16992	0.0073926	0.0241492	0.00783109	3569	1
DE_FSL1_1	GO:0051770	positive regulation of nitric-oxide synthase biosynthetic process	1/9	14/16992	0.0073926	0.0241492	0.00783109	6364	1
DE_FSL1_1	GO:0071801	regulation of podosome assembly	1/9	14/16992	0.0073926	0.0241492	0.00783109	7124	1
DE_FSL1_1	GO:0090153	regulation of sphingolipid biosynthetic process	1/9	14/16992	0.0073926	0.0241492	0.00783109	7124	1
DE_FSL1_1	GO:1905038	regulation of membrane lipid metabolic process	1/9	14/16992	0.0073926	0.0241492	0.00783109	7124	1
DE_FSL1_1	GO:2000303	regulation of ceramide biosynthetic process	1/9	14/16992	0.0073926	0.0241492	0.00783109	7124	1
DE_FSL1_1	GO:0002295	T-helper cell lineage commitment	1/9	15/16992	0.00791878	0.0251494	0.00815547	3569	1
DE_FSL1_1	GO:0002830	positive regulation of type 2 immune response	1/9	15/16992	0.00791878	0.0251494	0.00815547	3569	1
DE_FSL1_1	GO:0030730	sequestering of triglyceride	1/9	15/16992	0.00791878	0.0251494	0.00815547	7124	1
DE_FSL1_1	GO:0035729	cellular response to hepatocyte growth factor stimulus	1/9	15/16992	0.00791878	0.0251494	0.00815547	3569	1
DE_FSL1_1	GO:0044126	regulation of growth of symbiont in host	1/9	15/16992	0.00791878	0.0251494	0.00815547	7124	1
DE_FSL1_1	GO:0044146	negative regulation of growth of symbiont involved in interaction with host	1/9	15/16992	0.00791878	0.0251494	0.00815547	7124	1
DE_FSL1_1	GO:0051044	positive regulation of membrane protein ectodomain proteolysis	1/9	15/16992	0.00791878	0.0251494	0.00815547	7124	1
DE_FSL1_1	GO:0051532	regulation of NFAT protein import into nucleus	1/9	15/16992	0.00791878	0.0251494	0.00815547	7124	1
DE_FSL1_1	GO:1900409	positive regulation of cellular response to oxidative stress	1/9	15/16992	0.00791878	0.0251494	0.00815547	7124	1
DE_FSL1_1	GO:0007249	I-kappaB kinase/NF-kappaB signaling	2/9	263/16992	0.00799686	0.0253193	0.00821055	7124/5743	2
DE_FSL1_1	GO:0002922	positive regulation of humoral immune response	1/9	16/16992	0.00844471	0.0257089	0.00833688	7124	1
DE_FSL1_1	GO:0010042	response to manganese ion	1/9	16/16992	0.00844471	0.0257089	0.00833688	5743	1
DE_FSL1_1	GO:0010829	negative regulation of glucose transport	1/9	16/16992	0.00844471	0.0257089	0.00833688	7124	1
DE_FSL1_1	GO:0019372	lipoxygenase pathway	1/9	16/16992	0.00844471	0.0257089	0.00833688	5743	1
DE_FSL1_1	GO:0031000	response to caffeine	1/9	16/16992	0.00844471	0.0257089	0.00833688	3569	1
DE_FSL1_1	GO:0032225	regulation of synaptic transmission, dopaminergic	1/9	16/16992	0.00844471	0.0257089	0.00833688	5743	1
DE_FSL1_1	GO:0032515	negative regulation of phosphoprotein phosphatase activity	1/9	16/16992	0.00844471	0.0257089	0.00833688	7124	1
DE_FSL1_1	GO:0043373	CD4-positive, alpha-beta T cell lineage commitment	1/9	16/16992	0.00844471	0.0257089	0.00833688	3569	1
DE_FSL1_1	GO:0044144	modulation of growth of symbiont involved in interaction with host	1/9	16/16992	0.00844471	0.0257089	0.00833688	7124	1
DE_FSL1_1	GO:0045064	T-helper 2 cell differentiation	1/9	16/16992	0.00844471	0.0257089	0.00833688	3569	1
DE_FSL1_1	GO:0051531	NFAT protein import into nucleus	1/9	16/16992	0.00844471	0.0257089	0.00833688	7124	1
DE_FSL1_1	GO:0051969	regulation of transmission of nerve impulse	1/9	16/16992	0.00844471	0.0257089	0.00833688	3569	1
DE_FSL1_1	GO:2000810	regulation of bicellular tight junction assembly	1/9	16/16992	0.00844471	0.0257089	0.00833688	7124	1
DE_FSL1_1	GO:0005996	monosaccharide metabolic process	2/9	273/16992	0.00859406	0.0260864	0.0084593	7124/3569	2
DE_FSL1_1	GO:0071496	cellular response to external stimulus	2/9	274/16992	0.00865487	0.0261937	0.00849409	5743/3569	2
DE_FSL1_1	GO:0002363	alpha-beta T cell lineage commitment	1/9	17/16992	0.00897039	0.026601	0.00862616	3569	1
DE_FSL1_1	GO:0002374	cytokine secretion involved in immune response	1/9	17/16992	0.00897039	0.026601	0.00862616	7124	1
DE_FSL1_1	GO:0032682	negative regulation of chemokine production	1/9	17/16992	0.00897039	0.026601	0.00862616	3569	1
DE_FSL1_1	GO:0035728	response to hepatocyte growth factor	1/9	17/16992	0.00897039	0.026601	0.00862616	3569	1
DE_FSL1_1	GO:0071636	positive regulation of transforming growth factor beta production	1/9	17/16992	0.00897039	0.026601	0.00862616	5743	1
DE_FSL1_1	GO:1902884	positive regulation of response to oxidative stress	1/9	17/16992	0.00897039	0.026601	0.00862616	7124	1
DE_FSL1_1	GO:1904707	positive regulation of vascular smooth muscle cell proliferation	1/9	17/16992	0.00897039	0.026601	0.00862616	7124	1
DE_FSL1_1	GO:0007568	aging	2/9	280/16992	0.00902385	0.0266826	0.00865263	5743/3569	2
DE_FSL1_1	GO:0097193	intrinsic apoptotic signaling pathway	2/9	281/16992	0.00908603	0.0267895	0.00868729	7124/5743	2
DE_FSL1_1	GO:0019216	regulation of lipid metabolic process	2/9	282/16992	0.00914841	0.0268963	0.00872195	7124/5743	2
DE_FSL1_1	GO:0035584	calcium-mediated signaling using intracellular calcium source	1/9	18/16992	0.00949583	0.0272939	0.00885086	6364	1
DE_FSL1_1	GO:0044117	growth of symbiont in host	1/9	18/16992	0.00949583	0.0272939	0.00885086	7124	1
DE_FSL1_1	GO:0045076	regulation of interleukin-2 biosynthetic process	1/9	18/16992	0.00949583	0.0272939	0.00885086	3552	1
DE_FSL1_1	GO:0051767	nitric-oxide synthase biosynthetic process	1/9	18/16992	0.00949583	0.0272939	0.00885086	6364	1
DE_FSL1_1	GO:0051769	regulation of nitric-oxide synthase biosynthetic process	1/9	18/16992	0.00949583	0.0272939	0.00885086	6364	1
DE_FSL1_1	GO:0051797	regulation of hair follicle development	1/9	18/16992	0.00949583	0.0272939	0.00885086	7124	1
DE_FSL1_1	GO:0071498	cellular response to fluid shear stress	1/9	18/16992	0.00949583	0.0272939	0.00885086	5743	1
DE_FSL1_1	GO:1905331	negative regulation of morphogenesis of an epithelium	1/9	18/16992	0.00949583	0.0272939	0.00885086	7124	1
DE_FSL1_1	GO:0006959	humoral immune response	2/9	288/16992	0.0095268	0.0273066	0.00885499	7124/3569	2
DE_FSL1_1	GO:0050678	regulation of epithelial cell proliferation	2/9	289/16992	0.00959055	0.027413	0.00888948	7124/3569	2
DE_FSL1_1	GO:0046879	hormone secretion	2/9	291/16992	0.00971862	0.0277021	0.00898324	7124/3569	2
DE_FSL1_1	GO:0051235	maintenance of location	2/9	292/16992	0.00978295	0.0277194	0.00898886	7124/3569	2
DE_FSL1_1	GO:0006925	inflammatory cell apoptotic process	1/9	19/16992	0.010021	0.0277194	0.00898886	3569	1
DE_FSL1_1	GO:0033158	regulation of protein import into nucleus, translocation	1/9	19/16992	0.010021	0.0277194	0.00898886	3569	1
DE_FSL1_1	GO:0034104	negative regulation of tissue remodeling	1/9	19/16992	0.010021	0.0277194	0.00898886	3569	1
DE_FSL1_1	GO:0042832	defense response to protozoan	1/9	19/16992	0.010021	0.0277194	0.00898886	3569	1
DE_FSL1_1	GO:0044110	growth involved in symbiotic interaction	1/9	19/16992	0.010021	0.0277194	0.00898886	7124	1
DE_FSL1_1	GO:0044116	growth of symbiont involved in interaction with host	1/9	19/16992	0.010021	0.0277194	0.00898886	7124	1
DE_FSL1_1	GO:0045624	positive regulation of T-helper cell differentiation	1/9	19/16992	0.010021	0.0277194	0.00898886	3569	1
DE_FSL1_1	GO:0046716	muscle cell cellular homeostasis	1/9	19/16992	0.010021	0.0277194	0.00898886	3569	1
DE_FSL1_1	GO:0072539	T-helper 17 cell differentiation	1/9	19/16992	0.010021	0.0277194	0.00898886	3569	1
DE_FSL1_1	GO:0090049	regulation of cell migration involved in sprouting angiogenesis	1/9	19/16992	0.010021	0.0277194	0.00898886	5743	1
DE_FSL1_1	GO:0002449	lymphocyte mediated immunity	2/9	300/16992	0.0103046	0.0283336	0.00918804	7124/3569	2
DE_FSL1_1	GO:0002460	adaptive immune response based on somatic recombination of immune receptors built from immunoglobulin superfamily domains	2/9	301/16992	0.0103706	0.0283336	0.00918804	7124/3569	2
DE_FSL1_1	GO:0009914	hormone transport	2/9	303/16992	0.0105034	0.0283336	0.00918804	7124/3569	2
DE_FSL1_1	GO:0009651	response to salt stress	1/9	20/16992	0.010546	0.0283336	0.00918804	7124	1
DE_FSL1_1	GO:0034114	regulation of heterotypic cell-cell adhesion	1/9	20/16992	0.010546	0.0283336	0.00918804	7124	1
DE_FSL1_1	GO:0042359	vitamin D metabolic process	1/9	20/16992	0.010546	0.0283336	0.00918804	7124	1
DE_FSL1_1	GO:0043369	CD4-positive or CD8-positive, alpha-beta T cell lineage commitment	1/9	20/16992	0.010546	0.0283336	0.00918804	3569	1
DE_FSL1_1	GO:0045187	regulation of circadian sleep/wake cycle, sleep	1/9	20/16992	0.010546	0.0283336	0.00918804	3569	1
DE_FSL1_1	GO:0051968	positive regulation of synaptic transmission, glutamatergic	1/9	20/16992	0.010546	0.0283336	0.00918804	5743	1
DE_FSL1_1	GO:1901889	negative regulation of cell junction assembly	1/9	20/16992	0.010546	0.0283336	0.00918804	7124	1
DE_FSL1_1	GO:2000406	positive regulation of T cell migration	1/9	20/16992	0.010546	0.0283336	0.00918804	6364	1
DE_FSL1_1	GO:0001562	response to protozoan	1/9	21/16992	0.0110706	0.0290604	0.00942372	3569	1
DE_FSL1_1	GO:0030728	ovulation	1/9	21/16992	0.0110706	0.0290604	0.00942372	5743	1
DE_FSL1_1	GO:0042094	interleukin-2 biosynthetic process	1/9	21/16992	0.0110706	0.0290604	0.00942372	3552	1
DE_FSL1_1	GO:0045662	negative regulation of myoblast differentiation	1/9	21/16992	0.0110706	0.0290604	0.00942372	7124	1
DE_FSL1_1	GO:0045932	negative regulation of muscle contraction	1/9	21/16992	0.0110706	0.0290604	0.00942372	5743	1
DE_FSL1_1	GO:0046697	decidualization	1/9	21/16992	0.0110706	0.0290604	0.00942372	5743	1
DE_FSL1_1	GO:0050901	leukocyte tethering or rolling	1/9	21/16992	0.0110706	0.0290604	0.00942372	7124	1
DE_FSL1_1	GO:0072538	T-helper 17 type immune response	1/9	21/16992	0.0110706	0.0290604	0.00942372	3569	1
DE_FSL1_1	GO:1902932	positive regulation of alcohol biosynthetic process	1/9	21/16992	0.0110706	0.0290604	0.00942372	7124	1
DE_FSL1_1	GO:0009615	response to virus	2/9	313/16992	0.0111784	0.0292687	0.00949126	7124/3569	2
DE_FSL1_1	GO:0045861	negative regulation of proteolysis	2/9	315/16992	0.0113157	0.029553	0.00958346	5743/3569	2
DE_FSL1_1	GO:0002544	chronic inflammatory response	1/9	22/16992	0.0115951	0.0296063	0.00960074	7124	1
DE_FSL1_1	GO:0002724	regulation of T cell cytokine production	1/9	22/16992	0.0115951	0.0296063	0.00960074	3569	1
DE_FSL1_1	GO:0002861	regulation of inflammatory response to antigenic stimulus	1/9	22/16992	0.0115951	0.0296063	0.00960074	7124	1
DE_FSL1_1	GO:0031646	positive regulation of neurological system process	1/9	22/16992	0.0115951	0.0296063	0.00960074	3569	1
DE_FSL1_1	GO:0042749	regulation of circadian sleep/wake cycle	1/9	22/16992	0.0115951	0.0296063	0.00960074	3569	1
DE_FSL1_1	GO:0050995	negative regulation of lipid catabolic process	1/9	22/16992	0.0115951	0.0296063	0.00960074	7124	1
DE_FSL1_1	GO:0051043	regulation of membrane protein ectodomain proteolysis	1/9	22/16992	0.0115951	0.0296063	0.00960074	7124	1
DE_FSL1_1	GO:0071677	positive regulation of mononuclear cell migration	1/9	22/16992	0.0115951	0.0296063	0.00960074	7124	1
DE_FSL1_1	GO:0071800	podosome assembly	1/9	22/16992	0.0115951	0.0296063	0.00960074	7124	1
DE_FSL1_1	GO:1903037	regulation of leukocyte cell-cell adhesion	2/9	320/16992	0.0116623	0.0297043	0.00963251	7124/3569	2
DE_FSL1_1	GO:1903706	regulation of hemopoiesis	2/9	324/16992	0.011943	0.03005	0.00974462	7124/3569	2
DE_FSL1_1	GO:0001516	prostaglandin biosynthetic process	1/9	23/16992	0.0121193	0.03005	0.00974462	5743	1
DE_FSL1_1	GO:0002691	regulation of cellular extravasation	1/9	23/16992	0.0121193	0.03005	0.00974462	3552	1
DE_FSL1_1	GO:0002719	negative regulation of cytokine production involved in immune response	1/9	23/16992	0.0121193	0.03005	0.00974462	7124	1
DE_FSL1_1	GO:0009110	vitamin biosynthetic process	1/9	23/16992	0.0121193	0.03005	0.00974462	7124	1
DE_FSL1_1	GO:0010226	response to lithium ion	1/9	23/16992	0.0121193	0.03005	0.00974462	5743	1
DE_FSL1_1	GO:0019430	removal of superoxide radicals	1/9	23/16992	0.0121193	0.03005	0.00974462	7124	1
DE_FSL1_1	GO:0035308	negative regulation of protein dephosphorylation	1/9	23/16992	0.0121193	0.03005	0.00974462	7124	1
DE_FSL1_1	GO:0045940	positive regulation of steroid metabolic process	1/9	23/16992	0.0121193	0.03005	0.00974462	7124	1
DE_FSL1_1	GO:0045948	positive regulation of translational initiation	1/9	23/16992	0.0121193	0.03005	0.00974462	7124	1
DE_FSL1_1	GO:0046457	prostanoid biosynthetic process	1/9	23/16992	0.0121193	0.03005	0.00974462	5743	1
DE_FSL1_1	GO:0002697	regulation of immune effector process	2/9	328/16992	0.0122267	0.0302434	0.00980734	7124/3569	2
DE_FSL1_1	GO:0002360	T cell lineage commitment	1/9	24/16992	0.0126432	0.0307563	0.00997364	3569	1
DE_FSL1_1	GO:0010996	response to auditory stimulus	1/9	24/16992	0.0126432	0.0307563	0.00997364	3569	1
DE_FSL1_1	GO:0032800	receptor biosynthetic process	1/9	24/16992	0.0126432	0.0307563	0.00997364	7124	1
DE_FSL1_1	GO:0043243	positive regulation of protein complex disassembly	1/9	24/16992	0.0126432	0.0307563	0.00997364	7124	1
DE_FSL1_1	GO:0045672	positive regulation of osteoclast differentiation	1/9	24/16992	0.0126432	0.0307563	0.00997364	7124	1
DE_FSL1_1	GO:0050802	circadian sleep/wake cycle, sleep	1/9	24/16992	0.0126432	0.0307563	0.00997364	3569	1
DE_FSL1_1	GO:0061756	leukocyte adhesion to vascular endothelial cell	1/9	24/16992	0.0126432	0.0307563	0.00997364	7124	1
DE_FSL1_1	GO:0042634	regulation of hair cycle	1/9	25/16992	0.0131669	0.0312905	0.0101469	7124	1
DE_FSL1_1	GO:0043372	positive regulation of CD4-positive, alpha-beta T cell differentiation	1/9	25/16992	0.0131669	0.0312905	0.0101469	3569	1
DE_FSL1_1	GO:0071450	cellular response to oxygen radical	1/9	25/16992	0.0131669	0.0312905	0.0101469	7124	1
DE_FSL1_1	GO:0071451	cellular response to superoxide	1/9	25/16992	0.0131669	0.0312905	0.0101469	7124	1
DE_FSL1_1	GO:0090322	regulation of superoxide metabolic process	1/9	25/16992	0.0131669	0.0312905	0.0101469	7124	1
DE_FSL1_1	GO:1904037	positive regulation of epithelial cell apoptotic process	1/9	25/16992	0.0131669	0.0312905	0.0101469	3569	1
DE_FSL1_1	GO:1904705	regulation of vascular smooth muscle cell proliferation	1/9	25/16992	0.0131669	0.0312905	0.0101469	7124	1
DE_FSL1_1	GO:1990874	vascular smooth muscle cell proliferation	1/9	25/16992	0.0131669	0.0312905	0.0101469	7124	1
DE_FSL1_1	GO:2000403	positive regulation of lymphocyte migration	1/9	25/16992	0.0131669	0.0312905	0.0101469	6364	1
DE_FSL1_1	GO:2000404	regulation of T cell migration	1/9	25/16992	0.0131669	0.0312905	0.0101469	6364	1
DE_FSL1_1	GO:0050673	epithelial cell proliferation	2/9	343/16992	0.0133172	0.0315746	0.010239	7124/3569	2
DE_FSL1_1	GO:0006417	regulation of translation	2/9	344/16992	0.0133914	0.0316775	0.0102724	7124/3569	2
DE_FSL1_1	GO:0009435	NAD biosynthetic process	1/9	26/16992	0.0136904	0.0320898	0.0104061	5743	1
DE_FSL1_1	GO:0022410	circadian sleep/wake cycle process	1/9	26/16992	0.0136904	0.0320898	0.0104061	3569	1
DE_FSL1_1	GO:0045987	positive regulation of smooth muscle contraction	1/9	26/16992	0.0136904	0.0320898	0.0104061	5743	1
DE_FSL1_1	GO:0046688	response to copper ion	1/9	26/16992	0.0136904	0.0320898	0.0104061	3552	1
DE_FSL1_1	GO:0007159	leukocyte cell-cell adhesion	2/9	349/16992	0.0137651	0.0321915	0.0104391	7124/3569	2
DE_FSL1_1	GO:0010876	lipid localization	2/9	351/16992	0.0139159	0.0324704	0.0105295	7124/3569	2
DE_FSL1_1	GO:0002828	regulation of type 2 immune response	1/9	27/16992	0.0142136	0.0327933	0.0106342	3569	1
DE_FSL1_1	GO:0043536	positive regulation of blood vessel endothelial cell migration	1/9	27/16992	0.0142136	0.0327933	0.0106342	5743	1
DE_FSL1_1	GO:0071354	cellular response to interleukin-6	1/9	27/16992	0.0142136	0.0327933	0.0106342	3569	1
DE_FSL1_1	GO:0071634	regulation of transforming growth factor beta production	1/9	27/16992	0.0142136	0.0327933	0.0106342	5743	1
DE_FSL1_1	GO:0090023	positive regulation of neutrophil chemotaxis	1/9	27/16992	0.0142136	0.0327933	0.0106342	2920	1
DE_FSL1_1	GO:0000303	response to superoxide	1/9	28/16992	0.0147366	0.0335485	0.0108791	7124	1
DE_FSL1_1	GO:0032770	positive regulation of monooxygenase activity	1/9	28/16992	0.0147366	0.0335485	0.0108791	7124	1
DE_FSL1_1	GO:0042036	negative regulation of cytokine biosynthetic process	1/9	28/16992	0.0147366	0.0335485	0.0108791	3569	1
DE_FSL1_1	GO:0042745	circadian sleep/wake cycle	1/9	28/16992	0.0147366	0.0335485	0.0108791	3569	1
DE_FSL1_1	GO:0071604	transforming growth factor beta production	1/9	28/16992	0.0147366	0.0335485	0.0108791	5743	1
DE_FSL1_1	GO:1903670	regulation of sprouting angiogenesis	1/9	28/16992	0.0147366	0.0335485	0.0108791	5743	1
DE_FSL1_1	GO:0002369	T cell cytokine production	1/9	29/16992	0.0152593	0.0344338	0.0111662	3569	1
DE_FSL1_1	GO:0030866	cortical actin cytoskeleton organization	1/9	29/16992	0.0152593	0.0344338	0.0111662	7124	1
DE_FSL1_1	GO:0060441	epithelial tube branching involved in lung morphogenesis	1/9	29/16992	0.0152593	0.0344338	0.0111662	7124	1
DE_FSL1_1	GO:2000516	positive regulation of CD4-positive, alpha-beta T cell activation	1/9	29/16992	0.0152593	0.0344338	0.0111662	3569	1
DE_FSL1_1	GO:0051090	regulation of sequence-specific DNA binding transcription factor activity	2/9	371/16992	0.0154638	0.0346996	0.0112524	7124/3569	2
DE_FSL1_1	GO:0002701	negative regulation of production of molecular mediator of immune response	1/9	30/16992	0.0157818	0.0346996	0.0112524	7124	1
DE_FSL1_1	GO:0019359	nicotinamide nucleotide biosynthetic process	1/9	30/16992	0.0157818	0.0346996	0.0112524	5743	1
DE_FSL1_1	GO:0019363	pyridine nucleotide biosynthetic process	1/9	30/16992	0.0157818	0.0346996	0.0112524	5743	1
DE_FSL1_1	GO:0032743	positive regulation of interleukin-2 production	1/9	30/16992	0.0157818	0.0346996	0.0112524	3552	1
DE_FSL1_1	GO:0032965	regulation of collagen biosynthetic process	1/9	30/16992	0.0157818	0.0346996	0.0112524	3569	1
DE_FSL1_1	GO:0033028	myeloid cell apoptotic process	1/9	30/16992	0.0157818	0.0346996	0.0112524	3569	1
DE_FSL1_1	GO:0045601	regulation of endothelial cell differentiation	1/9	30/16992	0.0157818	0.0346996	0.0112524	7124	1
DE_FSL1_1	GO:0045622	regulation of T-helper cell differentiation	1/9	30/16992	0.0157818	0.0346996	0.0112524	3569	1
DE_FSL1_1	GO:0045923	positive regulation of fatty acid metabolic process	1/9	30/16992	0.0157818	0.0346996	0.0112524	5743	1
DE_FSL1_1	GO:0071470	cellular response to osmotic stress	1/9	30/16992	0.0157818	0.0346996	0.0112524	5743	1
DE_FSL1_1	GO:0071624	positive regulation of granulocyte chemotaxis	1/9	30/16992	0.0157818	0.0346996	0.0112524	2920	1
DE_FSL1_1	GO:0000305	response to oxygen radical	1/9	31/16992	0.016304	0.0353196	0.0114534	7124	1
DE_FSL1_1	GO:0001937	negative regulation of endothelial cell proliferation	1/9	31/16992	0.016304	0.0353196	0.0114534	7124	1
DE_FSL1_1	GO:0001963	synaptic transmission, dopaminergic	1/9	31/16992	0.016304	0.0353196	0.0114534	5743	1
DE_FSL1_1	GO:0033198	response to ATP	1/9	31/16992	0.016304	0.0353196	0.0114534	5743	1
DE_FSL1_1	GO:0043368	positive T cell selection	1/9	31/16992	0.016304	0.0353196	0.0114534	3569	1
DE_FSL1_1	GO:0045907	positive regulation of vasoconstriction	1/9	31/16992	0.016304	0.0353196	0.0114534	5743	1
DE_FSL1_1	GO:0070741	response to interleukin-6	1/9	31/16992	0.016304	0.0353196	0.0114534	3569	1
DE_FSL1_1	GO:0034248	regulation of cellular amide metabolic process	2/9	384/16992	0.0165088	0.0356881	0.0115729	7124/3569	2
DE_FSL1_1	GO:0045785	positive regulation of cell adhesion	2/9	385/16992	0.0165904	0.0357894	0.0116058	7124/3569	2
DE_FSL1_1	GO:0001893	maternal placenta development	1/9	32/16992	0.016826	0.0358466	0.0116243	5743	1
DE_FSL1_1	GO:0002711	positive regulation of T cell mediated immunity	1/9	32/16992	0.016826	0.0358466	0.0116243	3569	1
DE_FSL1_1	GO:0002714	positive regulation of B cell mediated immunity	1/9	32/16992	0.016826	0.0358466	0.0116243	7124	1
DE_FSL1_1	GO:0002891	positive regulation of immunoglobulin mediated immune response	1/9	32/16992	0.016826	0.0358466	0.0116243	7124	1
DE_FSL1_1	GO:0090022	regulation of neutrophil chemotaxis	1/9	32/16992	0.016826	0.0358466	0.0116243	2920	1
DE_FSL1_1	GO:2000008	regulation of protein localization to cell surface	1/9	32/16992	0.016826	0.0358466	0.0116243	7124	1
DE_FSL1_1	GO:0022407	regulation of cell-cell adhesion	2/9	394/16992	0.0173331	0.0364302	0.0118136	7124/3569	2
DE_FSL1_1	GO:0002042	cell migration involved in sprouting angiogenesis	1/9	33/16992	0.0173477	0.0364302	0.0118136	5743	1
DE_FSL1_1	GO:0002251	organ or tissue specific immune response	1/9	33/16992	0.0173477	0.0364302	0.0118136	3569	1
DE_FSL1_1	GO:0006692	prostanoid metabolic process	1/9	33/16992	0.0173477	0.0364302	0.0118136	5743	1
DE_FSL1_1	GO:0006693	prostaglandin metabolic process	1/9	33/16992	0.0173477	0.0364302	0.0118136	5743	1
DE_FSL1_1	GO:0071549	cellular response to dexamethasone stimulus	1/9	33/16992	0.0173477	0.0364302	0.0118136	3569	1
DE_FSL1_1	GO:0072525	pyridine-containing compound biosynthetic process	1/9	33/16992	0.0173477	0.0364302	0.0118136	5743	1
DE_FSL1_1	GO:0030865	cortical cytoskeleton organization	1/9	34/16992	0.0178692	0.0370713	0.0120215	7124	1
DE_FSL1_1	GO:0034405	response to fluid shear stress	1/9	34/16992	0.0178692	0.0370713	0.0120215	5743	1
DE_FSL1_1	GO:0042092	type 2 immune response	1/9	34/16992	0.0178692	0.0370713	0.0120215	3569	1
DE_FSL1_1	GO:0045124	regulation of bone resorption	1/9	34/16992	0.0178692	0.0370713	0.0120215	3569	1
DE_FSL1_1	GO:0045684	positive regulation of epidermis development	1/9	34/16992	0.0178692	0.0370713	0.0120215	7124	1
DE_FSL1_1	GO:0048566	embryonic digestive tract development	1/9	34/16992	0.0178692	0.0370713	0.0120215	7124	1
DE_FSL1_1	GO:0044708	single-organism behavior	2/9	405/16992	0.0182603	0.0376218	0.0122	5743/3569	2
DE_FSL1_1	GO:0002720	positive regulation of cytokine production involved in immune response	1/9	35/16992	0.0183904	0.0376218	0.0122	3569	1
DE_FSL1_1	GO:0010712	regulation of collagen metabolic process	1/9	35/16992	0.0183904	0.0376218	0.0122	3569	1
DE_FSL1_1	GO:0030431	sleep	1/9	35/16992	0.0183904	0.0376218	0.0122	3569	1
DE_FSL1_1	GO:0033280	response to vitamin D	1/9	35/16992	0.0183904	0.0376218	0.0122	5743	1
DE_FSL1_1	GO:1901031	regulation of response to reactive oxygen species	1/9	35/16992	0.0183904	0.0376218	0.0122	7124	1
DE_FSL1_1	GO:1902930	regulation of alcohol biosynthetic process	1/9	35/16992	0.0183904	0.0376218	0.0122	7124	1
DE_FSL1_1	GO:0042493	response to drug	2/9	408/16992	0.0185168	0.0378052	0.0122595	5743/3569	2
DE_FSL1_1	GO:0031667	response to nutrient levels	2/9	411/16992	0.0187749	0.0380819	0.0123492	5743/3569	2
DE_FSL1_1	GO:0002639	positive regulation of immunoglobulin production	1/9	36/16992	0.0189114	0.0380819	0.0123492	3569	1
DE_FSL1_1	GO:0032732	positive regulation of interleukin-1 production	1/9	36/16992	0.0189114	0.0380819	0.0123492	6364	1
DE_FSL1_1	GO:0032964	collagen biosynthetic process	1/9	36/16992	0.0189114	0.0380819	0.0123492	3569	1
DE_FSL1_1	GO:0042517	positive regulation of tyrosine phosphorylation of Stat3 protein	1/9	36/16992	0.0189114	0.0380819	0.0123492	3569	1
DE_FSL1_1	GO:0044246	regulation of multicellular organismal metabolic process	1/9	36/16992	0.0189114	0.0380819	0.0123492	3569	1
DE_FSL1_1	GO:0071392	cellular response to estradiol stimulus	1/9	36/16992	0.0189114	0.0380819	0.0123492	3569	1
DE_FSL1_1	GO:0023061	signal release	2/9	414/16992	0.0190346	0.0382551	0.0124054	7124/3569	2
DE_FSL1_1	GO:0048732	gland development	2/9	417/16992	0.0192958	0.0386764	0.012542	7124/3569	2
DE_FSL1_1	GO:0006111	regulation of gluconeogenesis	1/9	37/16992	0.0194322	0.0386764	0.012542	3569	1
DE_FSL1_1	GO:0032715	negative regulation of interleukin-6 production	1/9	37/16992	0.0194322	0.0386764	0.012542	7124	1
DE_FSL1_1	GO:0042304	regulation of fatty acid biosynthetic process	1/9	37/16992	0.0194322	0.0386764	0.012542	5743	1
DE_FSL1_1	GO:0070266	necroptotic process	1/9	37/16992	0.0194322	0.0386764	0.012542	7124	1
DE_FSL1_1	GO:0010677	negative regulation of cellular carbohydrate metabolic process	1/9	38/16992	0.0199527	0.0394833	0.0128036	3569	1
DE_FSL1_1	GO:0043370	regulation of CD4-positive, alpha-beta T cell differentiation	1/9	38/16992	0.0199527	0.0394833	0.0128036	3569	1
DE_FSL1_1	GO:0046638	positive regulation of alpha-beta T cell differentiation	1/9	38/16992	0.0199527	0.0394833	0.0128036	3569	1
DE_FSL1_1	GO:0006636	unsaturated fatty acid biosynthetic process	1/9	39/16992	0.0204729	0.0401269	0.0130124	5743	1
DE_FSL1_1	GO:0061028	establishment of endothelial barrier	1/9	39/16992	0.0204729	0.0401269	0.0130124	7124	1
DE_FSL1_1	GO:0071312	cellular response to alkaloid	1/9	39/16992	0.0204729	0.0401269	0.0130124	7124	1
DE_FSL1_1	GO:1901224	positive regulation of NIK/NF-kappaB signaling	1/9	39/16992	0.0204729	0.0401269	0.0130124	7124	1
DE_FSL1_1	GO:2000401	regulation of lymphocyte migration	1/9	39/16992	0.0204729	0.0401269	0.0130124	6364	1
DE_FSL1_1	GO:0006509	membrane protein ectodomain proteolysis	1/9	40/16992	0.0209929	0.040758	0.013217	7124	1
DE_FSL1_1	GO:0045933	positive regulation of muscle contraction	1/9	40/16992	0.0209929	0.040758	0.013217	5743	1
DE_FSL1_1	GO:0050873	brown fat cell differentiation	1/9	40/16992	0.0209929	0.040758	0.013217	5743	1
DE_FSL1_1	GO:0051602	response to electrical stimulus	1/9	40/16992	0.0209929	0.040758	0.013217	3569	1
DE_FSL1_1	GO:0071675	regulation of mononuclear cell migration	1/9	40/16992	0.0209929	0.040758	0.013217	7124	1
DE_FSL1_1	GO:0043666	regulation of phosphoprotein phosphatase activity	1/9	41/16992	0.0215127	0.0411846	0.0133553	7124	1
DE_FSL1_1	GO:0045668	negative regulation of osteoblast differentiation	1/9	41/16992	0.0215127	0.0411846	0.0133553	7124	1
DE_FSL1_1	GO:0045912	negative regulation of carbohydrate metabolic process	1/9	41/16992	0.0215127	0.0411846	0.0133553	3569	1
DE_FSL1_1	GO:0048635	negative regulation of muscle organ development	1/9	41/16992	0.0215127	0.0411846	0.0133553	3569	1
DE_FSL1_1	GO:0050829	defense response to Gram-negative bacterium	1/9	41/16992	0.0215127	0.0411846	0.0133553	3569	1
DE_FSL1_1	GO:0071548	response to dexamethasone	1/9	41/16992	0.0215127	0.0411846	0.0133553	3569	1
DE_FSL1_1	GO:0072678	T cell migration	1/9	41/16992	0.0215127	0.0411846	0.0133553	6364	1
DE_FSL1_1	GO:0009991	response to extracellular stimulus	2/9	442/16992	0.0215329	0.0411846	0.0133553	5743/3569	2
DE_FSL1_1	GO:0002437	inflammatory response to antigenic stimulus	1/9	42/16992	0.0220322	0.0418287	0.0135642	7124	1
DE_FSL1_1	GO:0006775	fat-soluble vitamin metabolic process	1/9	42/16992	0.0220322	0.0418287	0.0135642	7124	1
DE_FSL1_1	GO:0046850	regulation of bone remodeling	1/9	42/16992	0.0220322	0.0418287	0.0135642	3569	1
DE_FSL1_1	GO:0097300	programmed necrotic cell death	1/9	42/16992	0.0220322	0.0418287	0.0135642	7124	1
DE_FSL1_1	GO:0044723	single-organism carbohydrate metabolic process	2/9	451/16992	0.0223641	0.0423806	0.0137432	7124/3569	2
DE_FSL1_1	GO:0001960	negative regulation of cytokine-mediated signaling pathway	1/9	43/16992	0.0225515	0.0425009	0.0137822	3569	1
DE_FSL1_1	GO:0032757	positive regulation of interleukin-8 production	1/9	43/16992	0.0225515	0.0425009	0.0137822	7124	1
DE_FSL1_1	GO:0042516	regulation of tyrosine phosphorylation of Stat3 protein	1/9	43/16992	0.0225515	0.0425009	0.0137822	3569	1
DE_FSL1_1	GO:0031018	endocrine pancreas development	1/9	44/16992	0.0230705	0.0432415	0.0140223	3569	1
DE_FSL1_1	GO:0042503	tyrosine phosphorylation of Stat3 protein	1/9	44/16992	0.0230705	0.0432415	0.0140223	3569	1
DE_FSL1_1	GO:2000514	regulation of CD4-positive, alpha-beta T cell activation	1/9	44/16992	0.0230705	0.0432415	0.0140223	3569	1
DE_FSL1_1	GO:0002521	leukocyte differentiation	2/9	464/16992	0.0235887	0.043894	0.014234	7124/3569	2
DE_FSL1_1	GO:0002712	regulation of B cell mediated immunity	1/9	45/16992	0.0235893	0.043894	0.014234	7124	1
DE_FSL1_1	GO:0002889	regulation of immunoglobulin mediated immune response	1/9	45/16992	0.0235893	0.043894	0.014234	7124	1
DE_FSL1_1	GO:0050766	positive regulation of phagocytosis	1/9	45/16992	0.0235893	0.043894	0.014234	7124	1
DE_FSL1_1	GO:0002250	adaptive immune response	2/9	468/16992	0.0239712	0.0443774	0.0143907	7124/3569	2
DE_FSL1_1	GO:0010608	posttranscriptional regulation of gene expression	2/9	469/16992	0.0240672	0.0443774	0.0143907	7124/3569	2
DE_FSL1_1	GO:0009409	response to cold	1/9	46/16992	0.0241078	0.0443774	0.0143907	3569	1
DE_FSL1_1	GO:0009620	response to fungus	1/9	46/16992	0.0241078	0.0443774	0.0143907	3569	1
DE_FSL1_1	GO:0045058	T cell selection	1/9	46/16992	0.0241078	0.0443774	0.0143907	3569	1
DE_FSL1_1	GO:0048512	circadian behavior	1/9	46/16992	0.0241078	0.0443774	0.0143907	3569	1
DE_FSL1_1	GO:0010817	regulation of hormone levels	2/9	474/16992	0.0245498	0.0445348	0.0144417	7124/3569	2
DE_FSL1_1	GO:0007622	rhythmic behavior	1/9	47/16992	0.0246261	0.0445348	0.0144417	3569	1
DE_FSL1_1	GO:0035094	response to nicotine	1/9	47/16992	0.0246261	0.0445348	0.0144417	7124	1
DE_FSL1_1	GO:0045840	positive regulation of mitotic nuclear division	1/9	47/16992	0.0246261	0.0445348	0.0144417	3552	1
DE_FSL1_1	GO:0046456	icosanoid biosynthetic process	1/9	47/16992	0.0246261	0.0445348	0.0144417	5743	1
DE_FSL1_1	GO:0046677	response to antibiotic	1/9	47/16992	0.0246261	0.0445348	0.0144417	3569	1
DE_FSL1_1	GO:0060761	negative regulation of response to cytokine stimulus	1/9	47/16992	0.0246261	0.0445348	0.0144417	3569	1
DE_FSL1_1	GO:0070830	bicellular tight junction assembly	1/9	47/16992	0.0246261	0.0445348	0.0144417	7124	1
DE_FSL1_1	GO:0072577	endothelial cell apoptotic process	1/9	47/16992	0.0246261	0.0445348	0.0144417	7124	1
DE_FSL1_1	GO:1901570	fatty acid derivative biosynthetic process	1/9	47/16992	0.0246261	0.0445348	0.0144417	5743	1
DE_FSL1_1	GO:0045661	regulation of myoblast differentiation	1/9	48/16992	0.0251442	0.0451542	0.0146426	7124	1
DE_FSL1_1	GO:0046513	ceramide biosynthetic process	1/9	48/16992	0.0251442	0.0451542	0.0146426	7124	1
DE_FSL1_1	GO:0051353	positive regulation of oxidoreductase activity	1/9	48/16992	0.0251442	0.0451542	0.0146426	7124	1
DE_FSL1_1	GO:0071622	regulation of granulocyte chemotaxis	1/9	48/16992	0.0251442	0.0451542	0.0146426	2920	1
DE_FSL1_1	GO:0007566	embryo implantation	1/9	49/16992	0.025662	0.0458441	0.0148663	5743	1
DE_FSL1_1	GO:0034113	heterotypic cell-cell adhesion	1/9	49/16992	0.025662	0.0458441	0.0148663	7124	1
DE_FSL1_1	GO:0070265	necrotic cell death	1/9	49/16992	0.025662	0.0458441	0.0148663	7124	1
DE_FSL1_1	GO:0002763	positive regulation of myeloid leukocyte differentiation	1/9	50/16992	0.0261796	0.0462865	0.0150098	7124	1
DE_FSL1_1	GO:0002920	regulation of humoral immune response	1/9	50/16992	0.0261796	0.0462865	0.0150098	7124	1
DE_FSL1_1	GO:0031663	lipopolysaccharide-mediated signaling pathway	1/9	50/16992	0.0261796	0.0462865	0.0150098	7124	1
DE_FSL1_1	GO:0032663	regulation of interleukin-2 production	1/9	50/16992	0.0261796	0.0462865	0.0150098	3552	1
DE_FSL1_1	GO:0042093	T-helper cell differentiation	1/9	50/16992	0.0261796	0.0462865	0.0150098	3569	1
DE_FSL1_1	GO:0046635	positive regulation of alpha-beta T cell activation	1/9	50/16992	0.0261796	0.0462865	0.0150098	3569	1
DE_FSL1_1	GO:0044057	regulation of system process	2/9	493/16992	0.0264207	0.0466327	0.0151221	5743/3569	2
DE_FSL1_1	GO:0045071	negative regulation of viral genome replication	1/9	51/16992	0.0266969	0.0469591	0.0152279	7124	1
DE_FSL1_1	GO:0045453	bone resorption	1/9	51/16992	0.0266969	0.0469591	0.0152279	3569	1
DE_FSL1_1	GO:0002294	CD4-positive, alpha-beta T cell differentiation involved in immune response	1/9	52/16992	0.027214	0.0475436	0.0154174	3569	1
DE_FSL1_1	GO:0002709	regulation of T cell mediated immunity	1/9	52/16992	0.027214	0.0475436	0.0154174	3569	1
DE_FSL1_1	GO:0050810	regulation of steroid biosynthetic process	1/9	52/16992	0.027214	0.0475436	0.0154174	7124	1
DE_FSL1_1	GO:0060425	lung morphogenesis	1/9	52/16992	0.027214	0.0475436	0.0154174	7124	1
DE_FSL1_1	GO:0002287	alpha-beta T cell activation involved in immune response	1/9	53/16992	0.0277308	0.0479579	0.0155518	3569	1
DE_FSL1_1	GO:0002293	alpha-beta T cell differentiation involved in immune response	1/9	53/16992	0.0277308	0.0479579	0.0155518	3569	1
DE_FSL1_1	GO:0019369	arachidonic acid metabolic process	1/9	53/16992	0.0277308	0.0479579	0.0155518	5743	1
DE_FSL1_1	GO:0034394	protein localization to cell surface	1/9	53/16992	0.0277308	0.0479579	0.0155518	7124	1
DE_FSL1_1	GO:0046637	regulation of alpha-beta T cell differentiation	1/9	53/16992	0.0277308	0.0479579	0.0155518	3569	1
DE_FSL1_1	GO:1901222	regulation of NIK/NF-kappaB signaling	1/9	53/16992	0.0277308	0.0479579	0.0155518	7124	1
DE_FSL1_1	GO:0001885	endothelial cell development	1/9	54/16992	0.0282474	0.0485251	0.0157357	7124	1
DE_FSL1_1	GO:0010803	regulation of tumor necrosis factor-mediated signaling pathway	1/9	54/16992	0.0282474	0.0485251	0.0157357	7124	1
DE_FSL1_1	GO:0043535	regulation of blood vessel endothelial cell migration	1/9	54/16992	0.0282474	0.0485251	0.0157357	5743	1
DE_FSL1_1	GO:0060688	regulation of morphogenesis of a branching structure	1/9	54/16992	0.0282474	0.0485251	0.0157357	7124	1
DE_FSL1_1	GO:0006940	regulation of smooth muscle contraction	1/9	55/16992	0.0287637	0.0490843	0.0159171	5743	1
DE_FSL1_1	GO:0045600	positive regulation of fat cell differentiation	1/9	55/16992	0.0287637	0.0490843	0.0159171	5743	1
DE_FSL1_1	GO:0045740	positive regulation of DNA replication	1/9	55/16992	0.0287637	0.0490843	0.0159171	3569	1
DE_FSL1_1	GO:0051926	negative regulation of calcium ion transport	1/9	55/16992	0.0287637	0.0490843	0.0159171	5743	1
DE_FSL1_1	GO:0033619	membrane protein proteolysis	1/9	56/16992	0.0292798	0.0497177	0.0161225	7124	1
DE_FSL1_1	GO:0043297	apical junction assembly	1/9	56/16992	0.0292798	0.0497177	0.0161225	7124	1
DE_FSL1_1	GO:0050994	regulation of lipid catabolic process	1/9	56/16992	0.0292798	0.0497177	0.0161225	7124	1
DE_FSL1_2	GO:0032496	response to lipopolysaccharide	7/11	304/16992	1.70005e-10	1.27184e-07	3.94339e-08	3569/7124/2920/5743/6364/2706/1437	7
DE_FSL1_2	GO:0002237	response to molecule of bacterial origin	7/11	319/16992	2.38204e-10	1.27184e-07	3.94339e-08	3569/7124/2920/5743/6364/2706/1437	7
DE_FSL1_2	GO:0097529	myeloid leukocyte migration	6/11	166/16992	3.52309e-10	1.27184e-07	3.94339e-08	3569/2920/6358/6364/6349/3552	6
DE_FSL1_2	GO:0071674	mononuclear cell migration	5/11	78/16992	8.09133e-10	2.19073e-07	6.79246e-08	3569/7124/6358/6364/6349	5
DE_FSL1_2	GO:0030335	positive regulation of cell migration	7/11	395/16992	1.05984e-09	2.27227e-07	7.04529e-08	3569/7124/2920/5743/6364/3552/2152	7
DE_FSL1_2	GO:2000147	positive regulation of cell motility	7/11	410/16992	1.37415e-09	2.27227e-07	7.04529e-08	3569/7124/2920/5743/6364/3552/2152	7
DE_FSL1_2	GO:0051272	positive regulation of cellular component movement	7/11	420/16992	1.62523e-09	2.27227e-07	7.04529e-08	3569/7124/2920/5743/6364/3552/2152	7
DE_FSL1_2	GO:0071347	cellular response to interleukin-1	5/11	90/16992	1.6785e-09	2.27227e-07	7.04529e-08	3569/6358/6364/6349/3552	5
DE_FSL1_2	GO:0040017	positive regulation of locomotion	7/11	438/16992	2.17643e-09	2.39298e-07	7.41955e-08	3569/7124/2920/5743/6364/3552/2152	7
DE_FSL1_2	GO:1990266	neutrophil migration	5/11	95/16992	2.20958e-09	2.39298e-07	7.41955e-08	2920/6358/6364/6349/3552	5
DE_FSL1_2	GO:0050900	leukocyte migration	7/11	454/16992	2.79315e-09	2.74998e-07	8.52645e-08	3569/7124/2920/6358/6364/6349/3552	7
DE_FSL1_2	GO:0002687	positive regulation of leukocyte migration	5/11	115/16992	5.81837e-09	4.84715e-07	1.50288e-07	3569/7124/2920/6364/3552	5
DE_FSL1_2	GO:0070555	response to interleukin-1	5/11	115/16992	5.81837e-09	4.84715e-07	1.50288e-07	3569/6358/6364/6349/3552	5
DE_FSL1_2	GO:0097530	granulocyte migration	5/11	118/16992	6.62708e-09	5.12652e-07	1.5895e-07	2920/6358/6364/6349/3552	5
DE_FSL1_2	GO:0034612	response to tumor necrosis factor	6/11	288/16992	9.68371e-09	6.99164e-07	2.16779e-07	3569/7124/6358/5743/6364/6349	6
DE_FSL1_2	GO:0002526	acute inflammatory response	5/11	132/16992	1.16676e-08	7.89754e-07	2.44867e-07	3569/7124/5743/3552/2152	5
DE_FSL1_2	GO:0006953	acute-phase response	4/11	46/16992	1.52955e-08	9.74411e-07	3.02121e-07	3569/7124/5743/3552	4
DE_FSL1_2	GO:0001660	fever generation	3/11	10/16992	2.41594e-08	1.45359e-06	4.50692e-07	7124/5743/3552	3
DE_FSL1_2	GO:0002685	regulation of leukocyte migration	5/11	158/16992	2.88128e-08	1.64233e-06	5.09212e-07	3569/7124/2920/6364/3552	5
DE_FSL1_2	GO:0002548	monocyte chemotaxis	4/11	59/16992	4.24766e-08	2.30011e-06	7.13159e-07	3569/6358/6364/6349	4
DE_FSL1_2	GO:0070374	positive regulation of ERK1 and ERK2 cascade	5/11	181/16992	5.6923e-08	2.9356e-06	9.10197e-07	3569/7124/6358/6364/6349	5
DE_FSL1_2	GO:0001819	positive regulation of cytokine production	6/11	391/16992	5.98837e-08	2.94791e-06	9.14014e-07	3569/7124/5743/6364/3552/1437	6
DE_FSL1_2	GO:0030595	leukocyte chemotaxis	5/11	191/16992	7.44818e-08	3.50712e-06	1.0874e-06	3569/2920/6358/6364/6349	5
DE_FSL1_2	GO:0031649	heat generation	3/11	17/16992	1.36565e-07	6.16249e-06	1.91071e-06	7124/5743/3552	3
DE_FSL1_2	GO:0070098	chemokine-mediated signaling pathway	4/11	81/16992	1.54151e-07	6.67781e-06	2.07049e-06	2920/6358/6364/6349	4
DE_FSL1_2	GO:0030593	neutrophil chemotaxis	4/11	88/16992	2.15558e-07	8.9788e-06	2.78392e-06	2920/6358/6364/6349	4
DE_FSL1_2	GO:0070372	regulation of ERK1 and ERK2 cascade	5/11	247/16992	2.68146e-07	1.07557e-05	3.33484e-06	3569/7124/6358/6364/6349	5
DE_FSL1_2	GO:0060326	cell chemotaxis	5/11	250/16992	2.84717e-07	1.10124e-05	3.41446e-06	3569/2920/6358/6364/6349	5
DE_FSL1_2	GO:0042035	regulation of cytokine biosynthetic process	4/11	97/16992	3.19334e-07	1.19255e-05	3.69756e-06	3569/7124/6364/3552	4
DE_FSL1_2	GO:0032103	positive regulation of response to external stimulus	5/11	261/16992	3.52562e-07	1.27275e-05	3.94622e-06	3569/7124/2920/5743/2152	5
DE_FSL1_2	GO:0070371	ERK1 and ERK2 cascade	5/11	263/16992	3.66169e-07	1.27923e-05	3.96631e-06	3569/7124/6358/6364/6349	5
DE_FSL1_2	GO:0071356	cellular response to tumor necrosis factor	5/11	270/16992	4.17109e-07	1.41165e-05	4.3769e-06	3569/7124/6358/6364/6349	5
DE_FSL1_2	GO:0042089	cytokine biosynthetic process	4/11	108/16992	4.92123e-07	1.56756e-05	4.86028e-06	3569/7124/6364/3552	4
DE_FSL1_2	GO:0071621	granulocyte chemotaxis	4/11	108/16992	4.92123e-07	1.56756e-05	4.86028e-06	2920/6358/6364/6349	4
DE_FSL1_2	GO:0042107	cytokine metabolic process	4/11	110/16992	5.29798e-07	1.63935e-05	5.08287e-06	3569/7124/6364/3552	4
DE_FSL1_2	GO:0002675	positive regulation of acute inflammatory response	3/11	27/16992	5.85358e-07	1.76095e-05	5.45992e-06	3569/7124/5743	3
DE_FSL1_2	GO:0010574	regulation of vascular endothelial growth factor production	3/11	32/16992	9.90854e-07	2.90026e-05	8.99239e-06	3569/5743/3552	3
DE_FSL1_2	GO:1901099	negative regulation of signal transduction in absence of ligand	3/11	33/16992	1.08955e-06	3.02561e-05	9.38105e-06	7124/3552/1437	3
DE_FSL1_2	GO:2001240	negative regulation of extrinsic apoptotic signaling pathway in absence of ligand	3/11	33/16992	1.08955e-06	3.02561e-05	9.38105e-06	7124/3552/1437	3
DE_FSL1_2	GO:0010573	vascular endothelial growth factor production	3/11	34/16992	1.19457e-06	3.23431e-05	1.00281e-05	3569/5743/3552	3
DE_FSL1_2	GO:0001659	temperature homeostasis	3/11	37/16992	1.54946e-06	4.09285e-05	1.26901e-05	7124/5743/3552	3
DE_FSL1_2	GO:0051384	response to glucocorticoid	4/11	145/16992	1.60253e-06	4.13223e-05	1.28122e-05	3569/7124/5743/2706	4
DE_FSL1_2	GO:0071222	cellular response to lipopolysaccharide	4/11	151/16992	1.88409e-06	4.73667e-05	1.46863e-05	3569/7124/6364/1437	4
DE_FSL1_2	GO:0045429	positive regulation of nitric oxide biosynthetic process	3/11	40/16992	1.96814e-06	4.73667e-05	1.46863e-05	3569/7124/5743	3
DE_FSL1_2	GO:1904407	positive regulation of nitric oxide metabolic process	3/11	40/16992	1.96814e-06	4.73667e-05	1.46863e-05	3569/7124/5743	3
DE_FSL1_2	GO:0071219	cellular response to molecule of bacterial origin	4/11	157/16992	2.2009e-06	5.18168e-05	1.6066e-05	3569/7124/6364/1437	4
DE_FSL1_2	GO:0031960	response to corticosteroid	4/11	161/16992	2.43303e-06	5.60632e-05	1.73827e-05	3569/7124/5743/2706	4
DE_FSL1_2	GO:1903428	positive regulation of reactive oxygen species biosynthetic process	3/11	47/16992	3.22212e-06	7.12155e-05	2.20807e-05	3569/7124/5743	3
DE_FSL1_2	GO:2001239	regulation of extrinsic apoptotic signaling pathway in absence of ligand	3/11	47/16992	3.22212e-06	7.12155e-05	2.20807e-05	7124/3552/1437	3
DE_FSL1_2	GO:0071216	cellular response to biotic stimulus	4/11	179/16992	3.70948e-06	8.03474e-05	2.49121e-05	3569/7124/6364/1437	4
DE_FSL1_2	GO:0032722	positive regulation of chemokine production	3/11	50/16992	3.89063e-06	8.26188e-05	2.56164e-05	3569/7124/3552	3
DE_FSL1_2	GO:0045428	regulation of nitric oxide biosynthetic process	3/11	52/16992	4.38379e-06	9.13008e-05	2.83083e-05	3569/7124/5743	3
DE_FSL1_2	GO:0043281	regulation of cysteine-type endopeptidase activity involved in apoptotic process	4/11	196/16992	5.31807e-06	0.000108669	3.36935e-05	3569/7124/5743/2152	4
DE_FSL1_2	GO:0048247	lymphocyte chemotaxis	3/11	56/16992	5.49081e-06	0.000110121	3.41436e-05	6358/6364/6349	3
DE_FSL1_2	GO:2001234	negative regulation of apoptotic signaling pathway	4/11	203/16992	6.1118e-06	0.000120347	3.73141e-05	7124/5743/3552/1437	4
DE_FSL1_2	GO:0043410	positive regulation of MAPK cascade	5/11	475/16992	6.71867e-06	0.000128606	3.9875e-05	3569/7124/6358/6364/6349	5
DE_FSL1_2	GO:0042108	positive regulation of cytokine biosynthetic process	3/11	60/16992	6.76875e-06	0.000128606	3.9875e-05	7124/6364/3552	3
DE_FSL1_2	GO:2000116	regulation of cysteine-type endopeptidase activity	4/11	210/16992	6.99013e-06	0.000130523	4.04692e-05	3569/7124/5743/2152	4
DE_FSL1_2	GO:0010035	response to inorganic substance	5/11	485/16992	7.4372e-06	0.000136517	4.23277e-05	3569/7124/5743/3552/1437	5
DE_FSL1_2	GO:0045765	regulation of angiogenesis	4/11	215/16992	7.67242e-06	0.000138487	4.29386e-05	3569/5743/3552/2152	4
DE_FSL1_2	GO:0006809	nitric oxide biosynthetic process	3/11	63/16992	7.84654e-06	0.000139308	4.31932e-05	3569/7124/5743	3
DE_FSL1_2	GO:0032755	positive regulation of interleukin-6 production	3/11	66/16992	9.03218e-06	0.000157772	4.89179e-05	3569/7124/3552	3
DE_FSL1_2	GO:0032642	regulation of chemokine production	3/11	68/16992	9.88498e-06	0.000164699	5.10657e-05	3569/7124/3552	3
DE_FSL1_2	GO:0046209	nitric oxide metabolic process	3/11	68/16992	9.88498e-06	0.000164699	5.10657e-05	3569/7124/5743	3
DE_FSL1_2	GO:1903426	regulation of reactive oxygen species biosynthetic process	3/11	68/16992	9.88498e-06	0.000164699	5.10657e-05	3569/7124/5743	3
DE_FSL1_2	GO:0038034	signal transduction in absence of ligand	3/11	69/16992	1.03306e-05	0.000166986	5.17749e-05	7124/3552/1437	3
DE_FSL1_2	GO:0097192	extrinsic apoptotic signaling pathway in absence of ligand	3/11	69/16992	1.03306e-05	0.000166986	5.17749e-05	7124/3552/1437	3
DE_FSL1_2	GO:0002673	regulation of acute inflammatory response	3/11	71/16992	1.12614e-05	0.000176755	5.48038e-05	3569/7124/5743	3
DE_FSL1_2	GO:2001057	reactive nitrogen species metabolic process	3/11	71/16992	1.12614e-05	0.000176755	5.48038e-05	3569/7124/5743	3
DE_FSL1_2	GO:1901342	regulation of vasculature development	4/11	239/16992	1.16557e-05	0.000179181	5.5556e-05	3569/5743/3552/2152	4
DE_FSL1_2	GO:0048661	positive regulation of smooth muscle cell proliferation	3/11	72/16992	1.17469e-05	0.000179181	5.5556e-05	3569/7124/5743	3
DE_FSL1_2	GO:0032602	chemokine production	3/11	75/16992	1.32858e-05	0.000199841	6.19617e-05	3569/7124/3552	3
DE_FSL1_2	GO:0031652	positive regulation of heat generation	2/11	10/16992	1.70968e-05	0.000250214	7.758e-05	7124/5743	2
DE_FSL1_2	GO:0071803	positive regulation of podosome assembly	2/11	10/16992	1.70968e-05	0.000250214	7.758e-05	7124/1437	2
DE_FSL1_2	GO:0051897	positive regulation of protein kinase B signaling	3/11	83/16992	1.80269e-05	0.000256883	7.96478e-05	3569/7124/2152	3
DE_FSL1_2	GO:0072676	lymphocyte migration	3/11	83/16992	1.80269e-05	0.000256883	7.96478e-05	6358/6364/6349	3
DE_FSL1_2	GO:2000379	positive regulation of reactive oxygen species metabolic process	3/11	85/16992	1.93648e-05	0.000272364	8.44478e-05	3569/7124/5743	3
DE_FSL1_2	GO:1903409	reactive oxygen species biosynthetic process	3/11	86/16992	2.00576e-05	0.000278492	8.63478e-05	3569/7124/5743	3
DE_FSL1_2	GO:0033138	positive regulation of peptidyl-serine phosphorylation	3/11	92/16992	2.45602e-05	0.000336692	0.000104393	3569/7124/5743	3
DE_FSL1_2	GO:0031650	regulation of heat generation	2/11	12/16992	2.50576e-05	0.000339217	0.000105176	7124/5743	2
DE_FSL1_2	GO:0042307	positive regulation of protein import into nucleus	3/11	95/16992	2.70416e-05	0.000361557	0.000112102	3569/7124/5743	3
DE_FSL1_2	GO:1904591	positive regulation of protein import	3/11	97/16992	2.87844e-05	0.000380165	0.000117872	3569/7124/5743	3
DE_FSL1_2	GO:0045073	regulation of chemokine biosynthetic process	2/11	13/16992	2.96031e-05	0.000386266	0.000119764	3569/7124	2
DE_FSL1_2	GO:0050729	positive regulation of inflammatory response	3/11	100/16992	3.15349e-05	0.000406575	0.00012606	3569/7124/5743	3
DE_FSL1_2	GO:2001237	negative regulation of extrinsic apoptotic signaling pathway	3/11	101/16992	3.24887e-05	0.000413945	0.000128346	7124/3552/1437	3
DE_FSL1_2	GO:0032675	regulation of interleukin-6 production	3/11	103/16992	3.4453e-05	0.000424889	0.000131739	3569/7124/3552	3
DE_FSL1_2	GO:0042033	chemokine biosynthetic process	2/11	14/16992	3.45247e-05	0.000424889	0.000131739	3569/7124	2
DE_FSL1_2	GO:0071801	regulation of podosome assembly	2/11	14/16992	3.45247e-05	0.000424889	0.000131739	7124/1437	2
DE_FSL1_2	GO:0001101	response to acid chemical	4/11	319/16992	3.62493e-05	0.000441101	0.000136765	3569/7124/5743/2706	4
DE_FSL1_2	GO:0050755	chemokine metabolic process	2/11	15/16992	3.98221e-05	0.000479193	0.000148576	3569/7124	2
DE_FSL1_2	GO:0032635	interleukin-6 production	3/11	109/16992	4.08113e-05	0.000485699	0.000150593	3569/7124/3552	3
DE_FSL1_2	GO:0048871	multicellular organismal homeostasis	4/11	335/16992	4.38926e-05	0.000515423	0.000159809	3569/7124/5743/3552	4
DE_FSL1_2	GO:0045598	regulation of fat cell differentiation	3/11	112/16992	4.42607e-05	0.000515423	0.000159809	3569/7124/5743	3
DE_FSL1_2	GO:0048660	regulation of smooth muscle cell proliferation	3/11	113/16992	4.54517e-05	0.000523662	0.000162364	3569/7124/5743	3
DE_FSL1_2	GO:0046824	positive regulation of nucleocytoplasmic transport	3/11	115/16992	4.78966e-05	0.000546021	0.000169296	3569/7124/5743	3
DE_FSL1_2	GO:0048659	smooth muscle cell proliferation	3/11	116/16992	4.91507e-05	0.000554482	0.00017192	3569/7124/5743	3
DE_FSL1_2	GO:0010888	negative regulation of lipid storage	2/11	17/16992	5.15427e-05	0.000569599	0.000176607	3569/7124	2
DE_FSL1_2	GO:0051023	regulation of immunoglobulin secretion	2/11	17/16992	5.15427e-05	0.000569599	0.000176607	3569/7124	2
DE_FSL1_2	GO:0045766	positive regulation of angiogenesis	3/11	122/16992	5.71311e-05	0.00062498	0.000193778	5743/3552/2152	3
DE_FSL1_2	GO:0033135	regulation of peptidyl-serine phosphorylation	3/11	124/16992	5.99688e-05	0.000649462	0.000201369	3569/7124/5743	3
DE_FSL1_2	GO:0051896	regulation of protein kinase B signaling	3/11	125/16992	6.14217e-05	0.000658611	0.000204206	3569/7124/2152	3
DE_FSL1_2	GO:0032355	response to estradiol	3/11	126/16992	6.28975e-05	0.00066134	0.000205052	3569/5743/2706	3
DE_FSL1_2	GO:1900182	positive regulation of protein localization to nucleus	3/11	126/16992	6.28975e-05	0.00066134	0.000205052	3569/7124/5743	3
DE_FSL1_2	GO:0050921	positive regulation of chemotaxis	3/11	127/16992	6.43964e-05	0.000667	0.000206807	3569/2920/2152	3
DE_FSL1_2	GO:0052548	regulation of endopeptidase activity	4/11	370/16992	6.46676e-05	0.000667	0.000206807	3569/7124/5743/2152	4
DE_FSL1_2	GO:2001233	regulation of apoptotic signaling pathway	4/11	371/16992	6.53506e-05	0.000667686	0.000207019	7124/5743/3552/1437	4
DE_FSL1_2	GO:0045187	regulation of circadian sleep/wake cycle, sleep	2/11	20/16992	7.19319e-05	0.000721317	0.000223648	3569/1437	2
DE_FSL1_2	GO:0070498	interleukin-1-mediated signaling pathway	2/11	20/16992	7.19319e-05	0.000721317	0.000223648	3569/3552	2
DE_FSL1_2	GO:0048545	response to steroid hormone	4/11	383/16992	7.39656e-05	0.000734906	0.000227861	3569/7124/5743/2706	4
DE_FSL1_2	GO:0046697	decidualization	2/11	21/16992	7.94756e-05	0.000775424	0.000240424	5743/2706	2
DE_FSL1_2	GO:0048305	immunoglobulin secretion	2/11	21/16992	7.94756e-05	0.000775424	0.000240424	3569/7124	2
DE_FSL1_2	GO:0071346	cellular response to interferon-gamma	3/11	138/16992	8.24562e-05	0.000797322	0.000247214	6358/6364/6349	3
DE_FSL1_2	GO:1904018	positive regulation of vasculature development	3/11	139/16992	8.42452e-05	0.000807412	0.000250342	5743/3552/2152	3
DE_FSL1_2	GO:0052547	regulation of peptidase activity	4/11	397/16992	8.50366e-05	0.000807848	0.000250477	3569/7124/5743/2152	4
DE_FSL1_2	GO:0042749	regulation of circadian sleep/wake cycle	2/11	22/16992	8.73923e-05	0.000815913	0.000252978	3569/1437	2
DE_FSL1_2	GO:0071800	podosome assembly	2/11	22/16992	8.73923e-05	0.000815913	0.000252978	7124/1437	2
DE_FSL1_2	GO:0006979	response to oxidative stress	4/11	409/16992	9.54527e-05	0.000870783	0.000269991	3569/7124/5743/2706	4
DE_FSL1_2	GO:0001890	placenta development	3/11	145/16992	9.55155e-05	0.000870783	0.000269991	5743/2706/1437	3
DE_FSL1_2	GO:0060445	branching involved in salivary gland morphogenesis	2/11	23/16992	9.56816e-05	0.000870783	0.000269991	3569/7124	2
DE_FSL1_2	GO:0001525	angiogenesis	4/11	411/16992	9.72754e-05	0.000877911	0.0002722	3569/5743/3552/2152	4
DE_FSL1_2	GO:0043491	protein kinase B signaling	3/11	149/16992	0.000103552	0.000918728	0.000284856	3569/7124/2152	3
DE_FSL1_2	GO:0042346	positive regulation of NF-kappaB import into nucleus	2/11	24/16992	0.000104343	0.000918728	0.000284856	7124/5743	2
DE_FSL1_2	GO:0050802	circadian sleep/wake cycle, sleep	2/11	24/16992	0.000104343	0.000918728	0.000284856	3569/1437	2
DE_FSL1_2	GO:0050707	regulation of cytokine secretion	3/11	151/16992	0.00010773	0.000940904	0.000291732	3569/7124/3552	3
DE_FSL1_2	GO:2001236	regulation of extrinsic apoptotic signaling pathway	3/11	154/16992	0.000114203	0.000989455	0.000306786	7124/3552/1437	3
DE_FSL1_2	GO:2000377	regulation of reactive oxygen species metabolic process	3/11	155/16992	0.000116416	0.00100062	0.000310248	3569/7124/5743	3
DE_FSL1_2	GO:0022410	circadian sleep/wake cycle process	2/11	26/16992	0.000122781	0.00104702	0.000324634	3569/1437	2
DE_FSL1_2	GO:0034341	response to interferon-gamma	3/11	160/16992	0.000127901	0.00108216	0.000335529	6358/6364/6349	3
DE_FSL1_2	GO:0009408	response to heat	3/11	161/16992	0.000130283	0.00109377	0.000339129	3569/5743/3552	3
DE_FSL1_2	GO:0010575	positive regulation of vascular endothelial growth factor production	2/11	27/16992	0.000132557	0.0011043	0.000342393	5743/3552	2
DE_FSL1_2	GO:0033002	muscle cell proliferation	3/11	166/16992	0.00014263	0.00117081	0.000363016	3569/7124/5743	3
DE_FSL1_2	GO:0042745	circadian sleep/wake cycle	2/11	28/16992	0.000142703	0.00117081	0.000363016	3569/1437	2
DE_FSL1_2	GO:0042306	regulation of protein import into nucleus	3/11	168/16992	0.000147775	0.00120331	0.000373092	3569/7124/5743	3
DE_FSL1_2	GO:0051222	positive regulation of protein transport	4/11	460/16992	0.000150391	0.00121548	0.000376864	3569/7124/5743/3552	4
DE_FSL1_2	GO:1904589	regulation of protein import	3/11	171/16992	0.000155717	0.0012492	0.00038732	3569/7124/5743	3
DE_FSL1_2	GO:0050920	regulation of chemotaxis	3/11	172/16992	0.000158425	0.00126158	0.000391158	3569/2920/2152	3
DE_FSL1_2	GO:0050663	cytokine secretion	3/11	174/16992	0.000163933	0.00128787	0.000399311	3569/7124/3552	3
DE_FSL1_2	GO:1902624	positive regulation of neutrophil migration	2/11	30/16992	0.000164106	0.00128787	0.000399311	2920/3552	2
DE_FSL1_2	GO:0001893	maternal placenta development	2/11	32/16992	0.000186986	0.00145688	0.000451712	5743/2706	2
DE_FSL1_2	GO:0048514	blood vessel morphogenesis	4/11	492/16992	0.000194878	0.00150752	0.000467415	3569/5743/3552/2152	4
DE_FSL1_2	GO:0071549	cellular response to dexamethasone stimulus	2/11	33/16992	0.000198979	0.00152833	0.000473866	3569/2706	2
DE_FSL1_2	GO:0007435	salivary gland morphogenesis	2/11	34/16992	0.000211341	0.00160057	0.000496266	3569/7124	2
DE_FSL1_2	GO:0034405	response to fluid shear stress	2/11	34/16992	0.000211341	0.00160057	0.000496266	5743/1437	2
DE_FSL1_2	GO:0030431	sleep	2/11	35/16992	0.00022407	0.00167357	0.000518899	3569/1437	2
DE_FSL1_2	GO:1902622	regulation of neutrophil migration	2/11	35/16992	0.00022407	0.00167357	0.000518899	2920/3552	2
DE_FSL1_2	GO:0045444	fat cell differentiation	3/11	204/16992	0.000262058	0.00193521	0.000600023	3569/7124/5743	3
DE_FSL1_2	GO:0007431	salivary gland development	2/11	38/16992	0.000264461	0.00193521	0.000600023	3569/7124	2
DE_FSL1_2	GO:1905953	negative regulation of lipid localization	2/11	38/16992	0.000264461	0.00193521	0.000600023	3569/7124	2
DE_FSL1_2	GO:0046822	regulation of nucleocytoplasmic transport	3/11	208/16992	0.000277463	0.00201673	0.000625296	3569/7124/5743	3
DE_FSL1_2	GO:0097191	extrinsic apoptotic signaling pathway	3/11	213/16992	0.00029753	0.00214817	0.00066605	7124/3552/1437	3
DE_FSL1_2	GO:0071548	response to dexamethasone	2/11	41/16992	0.000308149	0.00219439	0.000680381	3569/2706	2
DE_FSL1_2	GO:0050714	positive regulation of protein secretion	3/11	216/16992	0.000310011	0.00219439	0.000680381	3569/7124/3552	3
DE_FSL1_2	GO:1900180	regulation of protein localization to nucleus	3/11	216/16992	0.000310011	0.00219439	0.000680381	3569/7124/5743	3
DE_FSL1_2	GO:0010883	regulation of lipid storage	2/11	42/16992	0.000323442	0.0022746	0.00070525	3569/7124	2
DE_FSL1_2	GO:0009266	response to temperature stimulus	3/11	221/16992	0.000331558	0.00231662	0.000718281	3569/5743/3552	3
DE_FSL1_2	GO:0045599	negative regulation of fat cell differentiation	2/11	43/16992	0.0003391	0.00235414	0.000729911	3569/7124	2
DE_FSL1_2	GO:0042345	regulation of NF-kappaB import into nucleus	2/11	45/16992	0.000371508	0.00254648	0.000789548	7124/5743	2
DE_FSL1_2	GO:0042348	NF-kappaB import into nucleus	2/11	45/16992	0.000371508	0.00254648	0.000789548	7124/5743	2
DE_FSL1_2	GO:0048512	circadian behavior	2/11	46/16992	0.000388258	0.00264455	0.000819955	3569/1437	2
DE_FSL1_2	GO:0002793	positive regulation of peptide secretion	3/11	235/16992	0.000396991	0.00264468	0.000819995	3569/7124/3552	3
DE_FSL1_2	GO:0072593	reactive oxygen species metabolic process	3/11	236/16992	0.00040196	0.00264468	0.000819995	3569/7124/5743	3
DE_FSL1_2	GO:0000060	protein import into nucleus, translocation	2/11	47/16992	0.00040537	0.00264468	0.000819995	3569/7124	2
DE_FSL1_2	GO:0007622	rhythmic behavior	2/11	47/16992	0.00040537	0.00264468	0.000819995	3569/1437	2
DE_FSL1_2	GO:0042993	positive regulation of transcription factor import into nucleus	2/11	47/16992	0.00040537	0.00264468	0.000819995	7124/5743	2
DE_FSL1_2	GO:0045123	cellular extravasation	2/11	47/16992	0.00040537	0.00264468	0.000819995	7124/3552	2
DE_FSL1_2	GO:0046677	response to antibiotic	2/11	47/16992	0.00040537	0.00264468	0.000819995	3569/2706	2
DE_FSL1_2	GO:0035272	exocrine system development	2/11	48/16992	0.000422846	0.00272585	0.000845162	3569/7124	2
DE_FSL1_2	GO:0050710	negative regulation of cytokine secretion	2/11	48/16992	0.000422846	0.00272585	0.000845162	3569/7124	2
DE_FSL1_2	GO:0034599	cellular response to oxidative stress	3/11	247/16992	0.000459291	0.00294327	0.000912575	3569/7124/2706	3
DE_FSL1_2	GO:0002637	regulation of immunoglobulin production	2/11	52/16992	0.000496367	0.00316215	0.00098044	3569/7124	2
DE_FSL1_2	GO:0090316	positive regulation of intracellular protein transport	3/11	255/16992	0.000504139	0.00319288	0.000989968	3569/7124/5743	3
DE_FSL1_2	GO:0045740	positive regulation of DNA replication	2/11	55/16992	0.000555297	0.00349229	0.0010828	3569/1437	2
DE_FSL1_2	GO:0042742	defense response to bacterium	3/11	264/16992	0.000557863	0.00349229	0.0010828	3569/7124/6364	3
DE_FSL1_2	GO:0006606	protein import into nucleus	3/11	271/16992	0.000602104	0.00372616	0.00115532	3569/7124/5743	3
DE_FSL1_2	GO:0044744	protein targeting to nucleus	3/11	271/16992	0.000602104	0.00372616	0.00115532	3569/7124/5743	3
DE_FSL1_2	GO:0042531	positive regulation of tyrosine phosphorylation of STAT protein	2/11	58/16992	0.000617464	0.00377804	0.0011714	3569/1437	2
DE_FSL1_2	GO:0071385	cellular response to glucocorticoid stimulus	2/11	58/16992	0.000617464	0.00377804	0.0011714	3569/2706	2
DE_FSL1_2	GO:1902593	single-organism nuclear import	3/11	274/16992	0.000621735	0.0037828	0.00117288	3569/7124/5743	3
DE_FSL1_2	GO:1902117	positive regulation of organelle assembly	2/11	59/16992	0.000638904	0.00386134	0.00119723	7124/1437	2
DE_FSL1_2	GO:0018105	peptidyl-serine phosphorylation	3/11	277/16992	0.000641773	0.00386134	0.00119723	3569/7124/5743	3
DE_FSL1_2	GO:0060135	maternal process involved in female pregnancy	2/11	60/16992	0.000660702	0.00394059	0.0012218	5743/2706	2
DE_FSL1_2	GO:0007568	aging	3/11	280/16992	0.000662223	0.00394059	0.0012218	3569/5743/2706	3
DE_FSL1_2	GO:0050727	regulation of inflammatory response	3/11	285/16992	0.000697228	0.00412622	0.00127935	3569/7124/5743	3
DE_FSL1_2	GO:0046889	positive regulation of lipid biosynthetic process	2/11	62/16992	0.00070537	0.00412927	0.0012803	7124/5743	2
DE_FSL1_2	GO:0071384	cellular response to corticosteroid stimulus	2/11	62/16992	0.00070537	0.00412927	0.0012803	3569/2706	2
DE_FSL1_2	GO:0050678	regulation of epithelial cell proliferation	3/11	289/16992	0.000726072	0.00417293	0.00129384	3569/7124/2152	3
DE_FSL1_2	GO:0002718	regulation of cytokine production involved in immune response	2/11	63/16992	0.00072824	0.00417293	0.00129384	3569/7124	2
DE_FSL1_2	GO:0019915	lipid storage	2/11	63/16992	0.00072824	0.00417293	0.00129384	3569/7124	2
DE_FSL1_2	GO:0050795	regulation of behavior	2/11	63/16992	0.00072824	0.00417293	0.00129384	3569/1437	2
DE_FSL1_2	GO:0051170	nuclear import	3/11	292/16992	0.0007482	0.00426474	0.0013223	3569/7124/5743	3
DE_FSL1_2	GO:0032388	positive regulation of intracellular transport	3/11	293/16992	0.000755672	0.00428478	0.00132852	3569/7124/5743	3
DE_FSL1_2	GO:0018209	peptidyl-serine modification	3/11	294/16992	0.000763191	0.00430487	0.00133475	3569/7124/5743	3
DE_FSL1_2	GO:1903533	regulation of protein targeting	3/11	298/16992	0.000793747	0.00445403	0.00138099	3569/7124/5743	3
DE_FSL1_2	GO:0050830	defense response to Gram-positive bacterium	2/11	66/16992	0.000798986	0.00446032	0.00138294	3569/7124	2
DE_FSL1_2	GO:0042509	regulation of tyrosine phosphorylation of STAT protein	2/11	67/16992	0.000823279	0.00457237	0.00141768	3569/1437	2
DE_FSL1_2	GO:0006970	response to osmotic stress	2/11	69/16992	0.000872931	0.00482339	0.00149551	7124/5743	2
DE_FSL1_2	GO:0007260	tyrosine phosphorylation of STAT protein	2/11	71/16992	0.000923999	0.00507965	0.00157497	3569/1437	2
DE_FSL1_2	GO:0010038	response to metal ion	3/11	315/16992	0.000932343	0.00509963	0.00158117	3569/5743/3552	3
DE_FSL1_2	GO:0046427	positive regulation of JAK-STAT cascade	2/11	72/16992	0.000950063	0.00514459	0.00159511	3569/1437	2
DE_FSL1_2	GO:1904894	positive regulation of STAT cascade	2/11	72/16992	0.000950063	0.00514459	0.00159511	3569/1437	2
DE_FSL1_2	GO:0017038	protein import	3/11	321/16992	0.000984713	0.00530569	0.00164506	3569/7124/5743	3
DE_FSL1_2	GO:0002708	positive regulation of lymphocyte mediated immunity	2/11	75/16992	0.00103037	0.00552423	0.00171281	3569/7124	2
DE_FSL1_2	GO:0002824	positive regulation of adaptive immune response based on somatic recombination of immune receptors built from immunoglobulin superfamily domains	2/11	76/16992	0.00105785	0.00564359	0.00174982	3569/7124	2
DE_FSL1_2	GO:1903532	positive regulation of secretion by cell	3/11	331/16992	0.00107611	0.00571288	0.00177131	3569/7124/3552	3
DE_FSL1_2	GO:0002367	cytokine production involved in immune response	2/11	78/16992	0.00111385	0.00588438	0.00182448	3569/7124	2
DE_FSL1_2	GO:0002821	positive regulation of adaptive immune response	2/11	80/16992	0.00117125	0.00615762	0.0019092	3569/7124	2
DE_FSL1_2	GO:0050673	epithelial cell proliferation	3/11	343/16992	0.00119272	0.00624017	0.0019348	3569/7124/2152	3
DE_FSL1_2	GO:0006919	activation of cysteine-type endopeptidase activity involved in apoptotic process	2/11	82/16992	0.00123006	0.00637395	0.00197627	7124/2152	2
DE_FSL1_2	GO:0043154	negative regulation of cysteine-type endopeptidase activity involved in apoptotic process	2/11	82/16992	0.00123006	0.00637395	0.00197627	3569/5743	2
DE_FSL1_2	GO:1901655	cellular response to ketone	2/11	84/16992	0.00129026	0.00665407	0.00206313	3569/2706	2
DE_FSL1_2	GO:0002690	positive regulation of leukocyte chemotaxis	2/11	86/16992	0.00135186	0.00693869	0.00215137	3569/2920	2
DE_FSL1_2	GO:0034504	protein localization to nucleus	3/11	359/16992	0.0013603	0.00694909	0.0021546	3569/7124/5743	3
DE_FSL1_2	GO:2000117	negative regulation of cysteine-type endopeptidase activity	2/11	87/16992	0.00138318	0.00703278	0.00218055	3569/5743	2
DE_FSL1_2	GO:0051047	positive regulation of secretion	3/11	362/16992	0.0013933	0.00705113	0.00218624	3569/7124/3552	3
DE_FSL1_2	GO:0002705	positive regulation of leukocyte mediated immunity	2/11	89/16992	0.00144686	0.00722096	0.0022389	3569/7124	2
DE_FSL1_2	GO:0042990	regulation of transcription factor import into nucleus	2/11	89/16992	0.00144686	0.00722096	0.0022389	7124/5743	2
DE_FSL1_2	GO:1904019	epithelial cell apoptotic process	2/11	89/16992	0.00144686	0.00722096	0.0022389	3569/7124	2
DE_FSL1_2	GO:0042991	transcription factor import into nucleus	2/11	90/16992	0.00147922	0.0073486	0.00227847	7124/5743	2
DE_FSL1_2	GO:0001503	ossification	3/11	373/16992	0.00151862	0.00747576	0.0023179	3569/7124/5743	3
DE_FSL1_2	GO:0033157	regulation of intracellular protein transport	3/11	373/16992	0.00151862	0.00747576	0.0023179	3569/7124/5743	3
DE_FSL1_2	GO:1903829	positive regulation of cellular protein localization	3/11	375/16992	0.00154215	0.007537	0.00233688	3569/7124/5743	3
DE_FSL1_2	GO:0007043	cell-cell junction assembly	2/11	92/16992	0.00154498	0.007537	0.00233688	7124/2706	2
DE_FSL1_2	GO:0098869	cellular oxidant detoxification	2/11	94/16992	0.00161212	0.00782927	0.0024275	7124/5743	2
DE_FSL1_2	GO:1990748	cellular detoxification	2/11	96/16992	0.00168064	0.0081256	0.00251938	7124/5743	2
DE_FSL1_2	GO:0001936	regulation of endothelial cell proliferation	2/11	97/16992	0.00171542	0.00825687	0.00256008	7124/2152	2
DE_FSL1_2	GO:0050708	regulation of protein secretion	3/11	392/16992	0.0017515	0.00839327	0.00260237	3569/7124/3552	3
DE_FSL1_2	GO:0042752	regulation of circadian rhythm	2/11	100/16992	0.0018218	0.00865201	0.0026826	3569/1437	2
DE_FSL1_2	GO:0098754	detoxification	2/11	100/16992	0.0018218	0.00865201	0.0026826	7124/5743	2
DE_FSL1_2	GO:0051346	negative regulation of hydrolase activity	3/11	398/16992	0.00182946	0.00865201	0.0026826	3569/7124/5743	3
DE_FSL1_2	GO:0050715	positive regulation of cytokine secretion	2/11	101/16992	0.00185795	0.00874853	0.00271252	7124/3552	2
DE_FSL1_2	GO:0044708	single-organism behavior	3/11	405/16992	0.00192315	0.00901538	0.00279526	3569/5743/1437	3
DE_FSL1_2	GO:0002688	regulation of leukocyte chemotaxis	2/11	103/16992	0.00193127	0.00901538	0.00279526	3569/2920	2
DE_FSL1_2	GO:0045727	positive regulation of translation	2/11	104/16992	0.00196845	0.00914947	0.00283684	3569/7124	2
DE_FSL1_2	GO:0050709	negative regulation of protein secretion	2/11	106/16992	0.00204381	0.00945919	0.00293287	3569/7124	2
DE_FSL1_2	GO:0002791	regulation of peptide secretion	3/11	419/16992	0.00211948	0.00970393	0.00300875	3569/7124/3552	3
DE_FSL1_2	GO:0043200	response to amino acid	2/11	108/16992	0.00212054	0.00970393	0.00300875	3569/7124	2
DE_FSL1_2	GO:0031349	positive regulation of defense response	3/11	420/16992	0.00213397	0.00970393	0.00300875	3569/7124/5743	3
DE_FSL1_2	GO:0048608	reproductive structure development	3/11	421/16992	0.00214852	0.00970393	0.00300875	5743/2706/1437	3
DE_FSL1_2	GO:0042303	molting cycle	2/11	109/16992	0.00215942	0.00970393	0.00300875	7124/5743	2
DE_FSL1_2	GO:0042633	hair cycle	2/11	109/16992	0.00215942	0.00970393	0.00300875	7124/5743	2
DE_FSL1_2	GO:0045667	regulation of osteoblast differentiation	2/11	109/16992	0.00215942	0.00970393	0.00300875	3569/7124	2
DE_FSL1_2	GO:0061458	reproductive system development	3/11	424/16992	0.00219254	0.00981208	0.00304228	5743/2706/1437	3
DE_FSL1_2	GO:0002700	regulation of production of molecular mediator of immune response	2/11	111/16992	0.00223818	0.00997509	0.00309283	3569/7124	2
DE_FSL1_2	GO:0002792	negative regulation of peptide secretion	2/11	112/16992	0.00227807	0.0101113	0.00313505	3569/7124	2
DE_FSL1_2	GO:0001935	endothelial cell proliferation	2/11	113/16992	0.0023183	0.0102478	0.00317739	7124/2152	2
DE_FSL1_2	GO:0034605	cellular response to heat	2/11	114/16992	0.00235886	0.0103847	0.00321984	5743/3552	2
DE_FSL1_2	GO:0006275	regulation of DNA replication	2/11	115/16992	0.00239976	0.010522	0.00326241	3569/1437	2
DE_FSL1_2	GO:0043280	positive regulation of cysteine-type endopeptidase activity involved in apoptotic process	2/11	117/16992	0.00248258	0.0108413	0.00336138	7124/2152	2
DE_FSL1_2	GO:0002706	regulation of lymphocyte mediated immunity	2/11	118/16992	0.00252449	0.01098	0.0034044	3569/7124	2
DE_FSL1_2	GO:0002822	regulation of adaptive immune response based on somatic recombination of immune receptors built from immunoglobulin superfamily domains	2/11	119/16992	0.00256674	0.0111191	0.00344753	3569/7124	2
DE_FSL1_2	GO:0032844	regulation of homeostatic process	3/11	449/16992	0.00258159	0.0111389	0.00345367	3569/7124/5743	3
DE_FSL1_2	GO:0022612	gland morphogenesis	2/11	120/16992	0.00260932	0.0112139	0.00347691	3569/7124	2
DE_FSL1_2	GO:0051051	negative regulation of transport	3/11	453/16992	0.00264758	0.0113333	0.00351395	3569/7124/5743	3
DE_FSL1_2	GO:0031503	protein complex localization	2/11	122/16992	0.00269549	0.011493	0.00356345	7124/5743	2
DE_FSL1_2	GO:0034250	positive regulation of cellular amide metabolic process	2/11	123/16992	0.00273907	0.011633	0.00360687	3569/7124	2
DE_FSL1_2	GO:0002521	leukocyte differentiation	3/11	464/16992	0.00283447	0.0119445	0.00370345	3569/7124/1437	3
DE_FSL1_2	GO:0006913	nucleocytoplasmic transport	3/11	464/16992	0.00283447	0.0119445	0.00370345	3569/7124/5743	3
DE_FSL1_2	GO:0045834	positive regulation of lipid metabolic process	2/11	126/16992	0.00287183	0.0120085	0.00372328	7124/5743	2
DE_FSL1_2	GO:2001056	positive regulation of cysteine-type endopeptidase activity	2/11	126/16992	0.00287183	0.0120085	0.00372328	7124/2152	2
DE_FSL1_2	GO:1905952	regulation of lipid localization	2/11	127/16992	0.00291675	0.0121494	0.00376698	3569/7124	2
DE_FSL1_2	GO:0051169	nuclear transport	3/11	472/16992	0.00297544	0.0123464	0.00382805	3569/7124/5743	3
DE_FSL1_2	GO:0002819	regulation of adaptive immune response	2/11	130/16992	0.0030535	0.0126219	0.00391348	3569/7124	2
DE_FSL1_2	GO:0002377	immunoglobulin production	2/11	132/16992	0.00314632	0.0129071	0.0040019	3569/7124	2
DE_FSL1_2	GO:1902107	positive regulation of leukocyte differentiation	2/11	132/16992	0.00314632	0.0129071	0.0040019	3569/7124	2
DE_FSL1_2	GO:0046890	regulation of lipid biosynthetic process	2/11	133/16992	0.00319323	0.0130501	0.00404624	7124/5743	2
DE_FSL1_2	GO:0009306	protein secretion	3/11	489/16992	0.00328937	0.0133924	0.00415238	3569/7124/3552	3
DE_FSL1_2	GO:0098542	defense response to other organism	3/11	496/16992	0.00342438	0.0138899	0.00430664	3569/7124/6364	3
DE_FSL1_2	GO:0032386	regulation of intracellular transport	3/11	498/16992	0.00346358	0.0139965	0.00433968	3569/7124/5743	3
DE_FSL1_2	GO:0010950	positive regulation of endopeptidase activity	2/11	140/16992	0.00353081	0.0141625	0.00439114	7124/2152	2
DE_FSL1_2	GO:0043279	response to alkaloid	2/11	140/16992	0.00353081	0.0141625	0.00439114	3569/7124	2
DE_FSL1_2	GO:0014074	response to purine-containing compound	2/11	144/16992	0.00373092	0.0148393	0.004601	3569/5743	2
DE_FSL1_2	GO:0048771	tissue remodeling	2/11	144/16992	0.00373092	0.0148393	0.004601	3569/3552	2
DE_FSL1_2	GO:0001959	regulation of cytokine-mediated signaling pathway	2/11	145/16992	0.00378176	0.0148393	0.004601	3569/7124	2
DE_FSL1_2	GO:0046425	regulation of JAK-STAT cascade	2/11	145/16992	0.00378176	0.0148393	0.004601	3569/1437	2
DE_FSL1_2	GO:1902115	regulation of organelle assembly	2/11	145/16992	0.00378176	0.0148393	0.004601	7124/1437	2
DE_FSL1_2	GO:1904892	regulation of STAT cascade	2/11	145/16992	0.00378176	0.0148393	0.004601	3569/1437	2
DE_FSL1_2	GO:0034614	cellular response to reactive oxygen species	2/11	147/16992	0.00388443	0.0151871	0.00470885	3569/7124	2
DE_FSL1_2	GO:0060759	regulation of response to cytokine stimulus	2/11	151/16992	0.00409366	0.0159476	0.00494463	3569/7124	2
DE_FSL1_2	GO:0002703	regulation of leukocyte mediated immunity	2/11	155/16992	0.00430807	0.0167227	0.00518496	3569/7124	2
DE_FSL1_2	GO:0010952	positive regulation of peptidase activity	2/11	158/16992	0.00447226	0.0172981	0.00536335	7124/2152	2
DE_FSL1_2	GO:0050679	positive regulation of epithelial cell proliferation	2/11	161/16992	0.00463934	0.0178804	0.00554391	3569/2152	2
DE_FSL1_2	GO:1903708	positive regulation of hemopoiesis	2/11	163/16992	0.00475232	0.0182509	0.00565879	3569/7124	2
DE_FSL1_2	GO:0002699	positive regulation of immune effector process	2/11	164/16992	0.00480929	0.0184045	0.0057064	3569/7124	2
DE_FSL1_2	GO:0007259	JAK-STAT cascade	2/11	166/16992	0.00492419	0.0187119	0.00580173	3569/1437	2
DE_FSL1_2	GO:0097696	STAT cascade	2/11	166/16992	0.00492419	0.0187119	0.00580173	3569/1437	2
DE_FSL1_2	GO:0050731	positive regulation of peptidyl-tyrosine phosphorylation	2/11	167/16992	0.00498212	0.0188659	0.00584945	3569/1437	2
DE_FSL1_2	GO:1903531	negative regulation of secretion by cell	2/11	171/16992	0.005217	0.0196865	0.00610388	3569/7124	2
DE_FSL1_2	GO:0043123	positive regulation of I-kappaB kinase/NF-kappaB signaling	2/11	179/16992	0.00570193	0.0214416	0.00664809	7124/5743	2
DE_FSL1_2	GO:0061138	morphogenesis of a branching epithelium	2/11	180/16992	0.00576396	0.0215999	0.00669716	3569/7124	2
DE_FSL1_2	GO:1901654	response to ketone	2/11	181/16992	0.00582631	0.0217582	0.00674625	3569/2706	2
DE_FSL1_2	GO:0007565	female pregnancy	2/11	184/16992	0.00601521	0.0223099	0.00691728	5743/2706	2
DE_FSL1_2	GO:0030278	regulation of ossification	2/11	184/16992	0.00601521	0.0223099	0.00691728	3569/7124	2
DE_FSL1_2	GO:0002573	myeloid leukocyte differentiation	2/11	185/16992	0.00607881	0.0224688	0.00696655	7124/1437	2
DE_FSL1_2	GO:0001821	histamine secretion	1/11	10/16992	0.00645651	0.023308	0.00722676	1437	1
DE_FSL1_2	GO:0045080	positive regulation of chemokine biosynthetic process	1/11	10/16992	0.00645651	0.023308	0.00722676	7124	1
DE_FSL1_2	GO:0047484	regulation of response to osmotic stress	1/11	10/16992	0.00645651	0.023308	0.00722676	5743	1
DE_FSL1_2	GO:0051533	positive regulation of NFAT protein import into nucleus	1/11	10/16992	0.00645651	0.023308	0.00722676	7124	1
DE_FSL1_2	GO:0070102	interleukin-6-mediated signaling pathway	1/11	10/16992	0.00645651	0.023308	0.00722676	3569	1
DE_FSL1_2	GO:0072567	chemokine (C-X-C motif) ligand 2 production	1/11	10/16992	0.00645651	0.023308	0.00722676	7124	1
DE_FSL1_2	GO:2000674	regulation of type B pancreatic cell apoptotic process	1/11	10/16992	0.00645651	0.023308	0.00722676	3569	1
DE_FSL1_2	GO:0001763	morphogenesis of a branching structure	2/11	193/16992	0.00659873	0.0237423	0.00736141	3569/7124	2
DE_FSL1_2	GO:0006006	glucose metabolic process	2/11	194/16992	0.00666511	0.0238228	0.00738638	3569/7124	2
DE_FSL1_2	GO:0034329	cell junction assembly	2/11	194/16992	0.00666511	0.0238228	0.00738638	7124/2706	2
DE_FSL1_2	GO:0051048	negative regulation of secretion	2/11	195/16992	0.0067318	0.0239034	0.00741137	3569/7124	2
DE_FSL1_2	GO:0051224	negative regulation of protein transport	2/11	195/16992	0.0067318	0.0239034	0.00741137	3569/7124	2
DE_FSL1_2	GO:0007623	circadian rhythm	2/11	196/16992	0.0067988	0.0240624	0.00746067	3569/1437	2
DE_FSL1_2	GO:0000185	activation of MAPKKK activity	1/11	11/16992	0.00710008	0.0241046	0.00747376	7124	1
DE_FSL1_2	GO:0002676	regulation of chronic inflammatory response	1/11	11/16992	0.00710008	0.0241046	0.00747376	7124	1
DE_FSL1_2	GO:0002863	positive regulation of inflammatory response to antigenic stimulus	1/11	11/16992	0.00710008	0.0241046	0.00747376	7124	1
DE_FSL1_2	GO:0019371	cyclooxygenase pathway	1/11	11/16992	0.00710008	0.0241046	0.00747376	5743	1
DE_FSL1_2	GO:0035745	T-helper 2 cell cytokine production	1/11	11/16992	0.00710008	0.0241046	0.00747376	3569	1
DE_FSL1_2	GO:0042368	vitamin D biosynthetic process	1/11	11/16992	0.00710008	0.0241046	0.00747376	7124	1
DE_FSL1_2	GO:0045837	negative regulation of membrane potential	1/11	11/16992	0.00710008	0.0241046	0.00747376	3569	1
DE_FSL1_2	GO:0051024	positive regulation of immunoglobulin secretion	1/11	11/16992	0.00710008	0.0241046	0.00747376	3569	1
DE_FSL1_2	GO:0051608	histamine transport	1/11	11/16992	0.00710008	0.0241046	0.00747376	1437	1
DE_FSL1_2	GO:0051798	positive regulation of hair follicle development	1/11	11/16992	0.00710008	0.0241046	0.00747376	7124	1
DE_FSL1_2	GO:0097050	type B pancreatic cell apoptotic process	1/11	11/16992	0.00710008	0.0241046	0.00747376	3569	1
DE_FSL1_2	GO:1904994	regulation of leukocyte adhesion to vascular endothelial cell	1/11	11/16992	0.00710008	0.0241046	0.00747376	7124	1
DE_FSL1_2	GO:2000121	regulation of removal of superoxide radicals	1/11	11/16992	0.00710008	0.0241046	0.00747376	7124	1
DE_FSL1_2	GO:0001649	osteoblast differentiation	2/11	204/16992	0.00734583	0.0247836	0.00768428	3569/7124	2
DE_FSL1_2	GO:0002440	production of molecular mediator of immune response	2/11	204/16992	0.00734583	0.0247836	0.00768428	3569/7124	2
DE_FSL1_2	GO:0009612	response to mechanical stimulus	2/11	205/16992	0.00741558	0.0249412	0.00773315	3569/5743	2
DE_FSL1_2	GO:0032846	positive regulation of homeostatic process	2/11	207/16992	0.007556	0.0249582	0.00773841	7124/5743	2
DE_FSL1_2	GO:1904950	negative regulation of establishment of protein localization	2/11	207/16992	0.007556	0.0249582	0.00773841	3569/7124	2
DE_FSL1_2	GO:0016264	gap junction assembly	1/11	12/16992	0.00774326	0.0249582	0.00773841	2706	1
DE_FSL1_2	GO:0030656	regulation of vitamin metabolic process	1/11	12/16992	0.00774326	0.0249582	0.00773841	7124	1
DE_FSL1_2	GO:0033160	positive regulation of protein import into nucleus, translocation	1/11	12/16992	0.00774326	0.0249582	0.00773841	3569	1
DE_FSL1_2	GO:0034116	positive regulation of heterotypic cell-cell adhesion	1/11	12/16992	0.00774326	0.0249582	0.00773841	7124	1
DE_FSL1_2	GO:0042635	positive regulation of hair cycle	1/11	12/16992	0.00774326	0.0249582	0.00773841	7124	1
DE_FSL1_2	GO:0045086	positive regulation of interleukin-2 biosynthetic process	1/11	12/16992	0.00774326	0.0249582	0.00773841	3552	1
DE_FSL1_2	GO:0045414	regulation of interleukin-8 biosynthetic process	1/11	12/16992	0.00774326	0.0249582	0.00773841	7124	1
DE_FSL1_2	GO:0045628	regulation of T-helper 2 cell differentiation	1/11	12/16992	0.00774326	0.0249582	0.00773841	3569	1
DE_FSL1_2	GO:0045779	negative regulation of bone resorption	1/11	12/16992	0.00774326	0.0249582	0.00773841	3569	1
DE_FSL1_2	GO:0072540	T-helper 17 cell lineage commitment	1/11	12/16992	0.00774326	0.0249582	0.00773841	3569	1
DE_FSL1_2	GO:1901550	regulation of endothelial cell development	1/11	12/16992	0.00774326	0.0249582	0.00773841	7124	1
DE_FSL1_2	GO:1903140	regulation of establishment of endothelial barrier	1/11	12/16992	0.00774326	0.0249582	0.00773841	7124	1
DE_FSL1_2	GO:0051054	positive regulation of DNA metabolic process	2/11	210/16992	0.00776891	0.0249666	0.007741	3569/1437	2
DE_FSL1_2	GO:0044706	multi-multicellular organism process	2/11	212/16992	0.00791236	0.0253523	0.00786061	5743/2706	2
DE_FSL1_2	GO:0001780	neutrophil homeostasis	1/11	13/16992	0.00838606	0.0259489	0.00804558	3569	1
DE_FSL1_2	GO:0002693	positive regulation of cellular extravasation	1/11	13/16992	0.00838606	0.0259489	0.00804558	3552	1
DE_FSL1_2	GO:0010623	programmed cell death involved in cell development	1/11	13/16992	0.00838606	0.0259489	0.00804558	3552	1
DE_FSL1_2	GO:0035743	CD4-positive, alpha-beta T cell cytokine production	1/11	13/16992	0.00838606	0.0259489	0.00804558	3569	1
DE_FSL1_2	GO:0042228	interleukin-8 biosynthetic process	1/11	13/16992	0.00838606	0.0259489	0.00804558	7124	1
DE_FSL1_2	GO:0046325	negative regulation of glucose import	1/11	13/16992	0.00838606	0.0259489	0.00804558	7124	1
DE_FSL1_2	GO:0071318	cellular response to ATP	1/11	13/16992	0.00838606	0.0259489	0.00804558	5743	1
DE_FSL1_2	GO:0071605	monocyte chemotactic protein-1 production	1/11	13/16992	0.00838606	0.0259489	0.00804558	3552	1
DE_FSL1_2	GO:0071637	regulation of monocyte chemotactic protein-1 production	1/11	13/16992	0.00838606	0.0259489	0.00804558	3552	1
DE_FSL1_2	GO:0090335	regulation of brown fat cell differentiation	1/11	13/16992	0.00838606	0.0259489	0.00804558	5743	1
DE_FSL1_2	GO:1903672	positive regulation of sprouting angiogenesis	1/11	13/16992	0.00838606	0.0259489	0.00804558	5743	1
DE_FSL1_2	GO:2000010	positive regulation of protein localization to cell surface	1/11	13/16992	0.00838606	0.0259489	0.00804558	7124	1
DE_FSL1_2	GO:0009636	response to toxic substance	2/11	220/16992	0.00849821	0.0261465	0.00810685	7124/5743	2
DE_FSL1_2	GO:1903039	positive regulation of leukocyte cell-cell adhesion	2/11	220/16992	0.00849821	0.0261465	0.00810685	3569/7124	2
DE_FSL1_2	GO:0001818	negative regulation of cytokine production	2/11	222/16992	0.00864767	0.0263815	0.00817971	3569/7124	2
DE_FSL1_2	GO:0045216	cell-cell junction organization	2/11	222/16992	0.00864767	0.0263815	0.00817971	7124/2706	2
DE_FSL1_2	GO:0050730	regulation of peptidyl-tyrosine phosphorylation	2/11	222/16992	0.00864767	0.0263815	0.00817971	3569/1437	2
DE_FSL1_2	GO:0031334	positive regulation of protein complex assembly	2/11	226/16992	0.00895018	0.0264266	0.00819371	7124/1437	2
DE_FSL1_2	GO:0002726	positive regulation of T cell cytokine production	1/11	14/16992	0.00902849	0.0264266	0.00819371	3569	1
DE_FSL1_2	GO:0002739	regulation of cytokine secretion involved in immune response	1/11	14/16992	0.00902849	0.0264266	0.00819371	7124	1
DE_FSL1_2	GO:0010893	positive regulation of steroid biosynthetic process	1/11	14/16992	0.00902849	0.0264266	0.00819371	7124	1
DE_FSL1_2	GO:0034356	NAD biosynthesis via nicotinamide riboside salvage pathway	1/11	14/16992	0.00902849	0.0264266	0.00819371	5743	1
DE_FSL1_2	GO:0042362	fat-soluble vitamin biosynthetic process	1/11	14/16992	0.00902849	0.0264266	0.00819371	7124	1
DE_FSL1_2	GO:0044130	negative regulation of growth of symbiont in host	1/11	14/16992	0.00902849	0.0264266	0.00819371	7124	1
DE_FSL1_2	GO:0045721	negative regulation of gluconeogenesis	1/11	14/16992	0.00902849	0.0264266	0.00819371	3569	1
DE_FSL1_2	GO:0045723	positive regulation of fatty acid biosynthetic process	1/11	14/16992	0.00902849	0.0264266	0.00819371	5743	1
DE_FSL1_2	GO:0045986	negative regulation of smooth muscle contraction	1/11	14/16992	0.00902849	0.0264266	0.00819371	5743	1
DE_FSL1_2	GO:0046851	negative regulation of bone remodeling	1/11	14/16992	0.00902849	0.0264266	0.00819371	3569	1
DE_FSL1_2	GO:0051770	positive regulation of nitric-oxide synthase biosynthetic process	1/11	14/16992	0.00902849	0.0264266	0.00819371	6364	1
DE_FSL1_2	GO:0090153	regulation of sphingolipid biosynthetic process	1/11	14/16992	0.00902849	0.0264266	0.00819371	7124	1
DE_FSL1_2	GO:1905038	regulation of membrane lipid metabolic process	1/11	14/16992	0.00902849	0.0264266	0.00819371	7124	1
DE_FSL1_2	GO:2000303	regulation of ceramide biosynthetic process	1/11	14/16992	0.00902849	0.0264266	0.00819371	7124	1
DE_FSL1_2	GO:0000302	response to reactive oxygen species	2/11	228/16992	0.00910321	0.0265735	0.00823925	3569/7124	2
DE_FSL1_2	GO:0010951	negative regulation of endopeptidase activity	2/11	233/16992	0.00949098	0.0273452	0.0084785	3569/5743	2
DE_FSL1_2	GO:0019318	hexose metabolic process	2/11	233/16992	0.00949098	0.0273452	0.0084785	3569/7124	2
DE_FSL1_2	GO:0051091	positive regulation of sequence-specific DNA binding transcription factor activity	2/11	234/16992	0.00956942	0.0273452	0.0084785	3569/7124	2
DE_FSL1_2	GO:0002295	T-helper cell lineage commitment	1/11	15/16992	0.00967054	0.0273452	0.0084785	3569	1
DE_FSL1_2	GO:0002830	positive regulation of type 2 immune response	1/11	15/16992	0.00967054	0.0273452	0.0084785	3569	1
DE_FSL1_2	GO:0030730	sequestering of triglyceride	1/11	15/16992	0.00967054	0.0273452	0.0084785	7124	1
DE_FSL1_2	GO:0035729	cellular response to hepatocyte growth factor stimulus	1/11	15/16992	0.00967054	0.0273452	0.0084785	3569	1
DE_FSL1_2	GO:0044126	regulation of growth of symbiont in host	1/11	15/16992	0.00967054	0.0273452	0.0084785	7124	1
DE_FSL1_2	GO:0044146	negative regulation of growth of symbiont involved in interaction with host	1/11	15/16992	0.00967054	0.0273452	0.0084785	7124	1
DE_FSL1_2	GO:0051044	positive regulation of membrane protein ectodomain proteolysis	1/11	15/16992	0.00967054	0.0273452	0.0084785	7124	1
DE_FSL1_2	GO:0051532	regulation of NFAT protein import into nucleus	1/11	15/16992	0.00967054	0.0273452	0.0084785	7124	1
DE_FSL1_2	GO:1900409	positive regulation of cellular response to oxidative stress	1/11	15/16992	0.00967054	0.0273452	0.0084785	7124	1
DE_FSL1_2	GO:0043122	regulation of I-kappaB kinase/NF-kappaB signaling	2/11	236/16992	0.00972718	0.0274337	0.00850595	7124/5743	2
DE_FSL1_2	GO:0030072	peptide hormone secretion	2/11	237/16992	0.0098065	0.0275856	0.00855304	3569/7124	2
DE_FSL1_2	GO:1902105	regulation of leukocyte differentiation	2/11	239/16992	0.00996602	0.0278507	0.00863524	3569/7124	2
DE_FSL1_2	GO:0002922	positive regulation of humoral immune response	1/11	16/16992	0.0103122	0.0278507	0.00863524	7124	1
DE_FSL1_2	GO:0010042	response to manganese ion	1/11	16/16992	0.0103122	0.0278507	0.00863524	5743	1
DE_FSL1_2	GO:0010744	positive regulation of macrophage derived foam cell differentiation	1/11	16/16992	0.0103122	0.0278507	0.00863524	1437	1
DE_FSL1_2	GO:0010829	negative regulation of glucose transport	1/11	16/16992	0.0103122	0.0278507	0.00863524	7124	1
DE_FSL1_2	GO:0019372	lipoxygenase pathway	1/11	16/16992	0.0103122	0.0278507	0.00863524	5743	1
DE_FSL1_2	GO:0031000	response to caffeine	1/11	16/16992	0.0103122	0.0278507	0.00863524	3569	1
DE_FSL1_2	GO:0032225	regulation of synaptic transmission, dopaminergic	1/11	16/16992	0.0103122	0.0278507	0.00863524	5743	1
DE_FSL1_2	GO:0032515	negative regulation of phosphoprotein phosphatase activity	1/11	16/16992	0.0103122	0.0278507	0.00863524	7124	1
DE_FSL1_2	GO:0042523	positive regulation of tyrosine phosphorylation of Stat5 protein	1/11	16/16992	0.0103122	0.0278507	0.00863524	1437	1
DE_FSL1_2	GO:0043373	CD4-positive, alpha-beta T cell lineage commitment	1/11	16/16992	0.0103122	0.0278507	0.00863524	3569	1
DE_FSL1_2	GO:0044144	modulation of growth of symbiont involved in interaction with host	1/11	16/16992	0.0103122	0.0278507	0.00863524	7124	1
DE_FSL1_2	GO:0045064	T-helper 2 cell differentiation	1/11	16/16992	0.0103122	0.0278507	0.00863524	3569	1
DE_FSL1_2	GO:0051531	NFAT protein import into nucleus	1/11	16/16992	0.0103122	0.0278507	0.00863524	7124	1
DE_FSL1_2	GO:0051969	regulation of transmission of nerve impulse	1/11	16/16992	0.0103122	0.0278507	0.00863524	3569	1
DE_FSL1_2	GO:2000810	regulation of bicellular tight junction assembly	1/11	16/16992	0.0103122	0.0278507	0.00863524	7124	1
DE_FSL1_2	GO:0010466	negative regulation of peptidase activity	2/11	244/16992	0.0103699	0.0279369	0.00866198	3569/5743	2
DE_FSL1_2	GO:0071383	cellular response to steroid hormone stimulus	2/11	246/16992	0.0105335	0.0283073	0.00877681	3569/2706	2
DE_FSL1_2	GO:0022409	positive regulation of cell-cell adhesion	2/11	249/16992	0.0107811	0.0287231	0.00890574	3569/7124	2
DE_FSL1_2	GO:0046883	regulation of hormone secretion	2/11	249/16992	0.0107811	0.0287231	0.00890574	3569/7124	2
DE_FSL1_2	GO:0034330	cell junction organization	2/11	250/16992	0.0108642	0.0287231	0.00890574	7124/2706	2
DE_FSL1_2	GO:0002363	alpha-beta T cell lineage commitment	1/11	17/16992	0.0109535	0.0287231	0.00890574	3569	1
DE_FSL1_2	GO:0002374	cytokine secretion involved in immune response	1/11	17/16992	0.0109535	0.0287231	0.00890574	7124	1
DE_FSL1_2	GO:0032682	negative regulation of chemokine production	1/11	17/16992	0.0109535	0.0287231	0.00890574	3569	1
DE_FSL1_2	GO:0035728	response to hepatocyte growth factor	1/11	17/16992	0.0109535	0.0287231	0.00890574	3569	1
DE_FSL1_2	GO:0071636	positive regulation of transforming growth factor beta production	1/11	17/16992	0.0109535	0.0287231	0.00890574	5743	1
DE_FSL1_2	GO:1902884	positive regulation of response to oxidative stress	1/11	17/16992	0.0109535	0.0287231	0.00890574	7124	1
DE_FSL1_2	GO:1904707	positive regulation of vascular smooth muscle cell proliferation	1/11	17/16992	0.0109535	0.0287231	0.00890574	7124	1
DE_FSL1_2	GO:0035584	calcium-mediated signaling using intracellular calcium source	1/11	18/16992	0.0115944	0.029685	0.00920398	6364	1
DE_FSL1_2	GO:0044117	growth of symbiont in host	1/11	18/16992	0.0115944	0.029685	0.00920398	7124	1
DE_FSL1_2	GO:0045076	regulation of interleukin-2 biosynthetic process	1/11	18/16992	0.0115944	0.029685	0.00920398	3552	1
DE_FSL1_2	GO:0045117	azole transport	1/11	18/16992	0.0115944	0.029685	0.00920398	1437	1
DE_FSL1_2	GO:0051767	nitric-oxide synthase biosynthetic process	1/11	18/16992	0.0115944	0.029685	0.00920398	6364	1
DE_FSL1_2	GO:0051769	regulation of nitric-oxide synthase biosynthetic process	1/11	18/16992	0.0115944	0.029685	0.00920398	6364	1
DE_FSL1_2	GO:0051797	regulation of hair follicle development	1/11	18/16992	0.0115944	0.029685	0.00920398	7124	1
DE_FSL1_2	GO:0070633	transepithelial transport	1/11	18/16992	0.0115944	0.029685	0.00920398	1437	1
DE_FSL1_2	GO:0071498	cellular response to fluid shear stress	1/11	18/16992	0.0115944	0.029685	0.00920398	5743	1
DE_FSL1_2	GO:1905331	negative regulation of morphogenesis of an epithelium	1/11	18/16992	0.0115944	0.029685	0.00920398	7124	1
DE_FSL1_2	GO:0007249	I-kappaB kinase/NF-kappaB signaling	2/11	263/16992	0.0119708	0.0303909	0.00942286	7124/5743	2
DE_FSL1_2	GO:0006925	inflammatory cell apoptotic process	1/11	19/16992	0.0122349	0.0303909	0.00942286	3569	1
DE_FSL1_2	GO:0033158	regulation of protein import into nucleus, translocation	1/11	19/16992	0.0122349	0.0303909	0.00942286	3569	1
DE_FSL1_2	GO:0034104	negative regulation of tissue remodeling	1/11	19/16992	0.0122349	0.0303909	0.00942286	3569	1
DE_FSL1_2	GO:0042522	regulation of tyrosine phosphorylation of Stat5 protein	1/11	19/16992	0.0122349	0.0303909	0.00942286	1437	1
DE_FSL1_2	GO:0042832	defense response to protozoan	1/11	19/16992	0.0122349	0.0303909	0.00942286	3569	1
DE_FSL1_2	GO:0043011	myeloid dendritic cell differentiation	1/11	19/16992	0.0122349	0.0303909	0.00942286	1437	1
DE_FSL1_2	GO:0044110	growth involved in symbiotic interaction	1/11	19/16992	0.0122349	0.0303909	0.00942286	7124	1
DE_FSL1_2	GO:0044116	growth of symbiont involved in interaction with host	1/11	19/16992	0.0122349	0.0303909	0.00942286	7124	1
DE_FSL1_2	GO:0045624	positive regulation of T-helper cell differentiation	1/11	19/16992	0.0122349	0.0303909	0.00942286	3569	1
DE_FSL1_2	GO:0046716	muscle cell cellular homeostasis	1/11	19/16992	0.0122349	0.0303909	0.00942286	3569	1
DE_FSL1_2	GO:0072539	T-helper 17 cell differentiation	1/11	19/16992	0.0122349	0.0303909	0.00942286	3569	1
DE_FSL1_2	GO:0090049	regulation of cell migration involved in sprouting angiogenesis	1/11	19/16992	0.0122349	0.0303909	0.00942286	5743	1
DE_FSL1_2	GO:0005996	monosaccharide metabolic process	2/11	273/16992	0.0128548	0.0314048	0.00973722	3569/7124	2
DE_FSL1_2	GO:0009651	response to salt stress	1/11	20/16992	0.0128751	0.0314048	0.00973722	7124	1
DE_FSL1_2	GO:0034114	regulation of heterotypic cell-cell adhesion	1/11	20/16992	0.0128751	0.0314048	0.00973722	7124	1
DE_FSL1_2	GO:0042359	vitamin D metabolic process	1/11	20/16992	0.0128751	0.0314048	0.00973722	7124	1
DE_FSL1_2	GO:0043369	CD4-positive or CD8-positive, alpha-beta T cell lineage commitment	1/11	20/16992	0.0128751	0.0314048	0.00973722	3569	1
DE_FSL1_2	GO:0051968	positive regulation of synaptic transmission, glutamatergic	1/11	20/16992	0.0128751	0.0314048	0.00973722	5743	1
DE_FSL1_2	GO:1901889	negative regulation of cell junction assembly	1/11	20/16992	0.0128751	0.0314048	0.00973722	7124	1
DE_FSL1_2	GO:2000406	positive regulation of T cell migration	1/11	20/16992	0.0128751	0.0314048	0.00973722	6364	1
DE_FSL1_2	GO:0071496	cellular response to external stimulus	2/11	274/16992	0.0129447	0.0315037	0.00976787	3569/5743	2
DE_FSL1_2	GO:0001562	response to protozoan	1/11	21/16992	0.0135149	0.0323104	0.010018	3569	1
DE_FSL1_2	GO:0030728	ovulation	1/11	21/16992	0.0135149	0.0323104	0.010018	5743	1
DE_FSL1_2	GO:0042094	interleukin-2 biosynthetic process	1/11	21/16992	0.0135149	0.0323104	0.010018	3552	1
DE_FSL1_2	GO:0045662	negative regulation of myoblast differentiation	1/11	21/16992	0.0135149	0.0323104	0.010018	7124	1
DE_FSL1_2	GO:0045932	negative regulation of muscle contraction	1/11	21/16992	0.0135149	0.0323104	0.010018	5743	1
DE_FSL1_2	GO:0050901	leukocyte tethering or rolling	1/11	21/16992	0.0135149	0.0323104	0.010018	7124	1
DE_FSL1_2	GO:0072538	T-helper 17 type immune response	1/11	21/16992	0.0135149	0.0323104	0.010018	3569	1
DE_FSL1_2	GO:1902932	positive regulation of alcohol biosynthetic process	1/11	21/16992	0.0135149	0.0323104	0.010018	7124	1
DE_FSL1_2	GO:0097193	intrinsic apoptotic signaling pathway	2/11	281/16992	0.0135822	0.0323999	0.0100457	7124/5743	2
DE_FSL1_2	GO:0019216	regulation of lipid metabolic process	2/11	282/16992	0.0136744	0.0325481	0.0100917	7124/5743	2
DE_FSL1_2	GO:0002544	chronic inflammatory response	1/11	22/16992	0.0141543	0.0330369	0.0102432	7124	1
DE_FSL1_2	GO:0002724	regulation of T cell cytokine production	1/11	22/16992	0.0141543	0.0330369	0.0102432	3569	1
DE_FSL1_2	GO:0002861	regulation of inflammatory response to antigenic stimulus	1/11	22/16992	0.0141543	0.0330369	0.0102432	7124	1
DE_FSL1_2	GO:0010640	regulation of platelet-derived growth factor receptor signaling pathway	1/11	22/16992	0.0141543	0.0330369	0.0102432	2152	1
DE_FSL1_2	GO:0031646	positive regulation of neurological system process	1/11	22/16992	0.0141543	0.0330369	0.0102432	3569	1
DE_FSL1_2	GO:0042506	tyrosine phosphorylation of Stat5 protein	1/11	22/16992	0.0141543	0.0330369	0.0102432	1437	1
DE_FSL1_2	GO:0050995	negative regulation of lipid catabolic process	1/11	22/16992	0.0141543	0.0330369	0.0102432	7124	1
DE_FSL1_2	GO:0051043	regulation of membrane protein ectodomain proteolysis	1/11	22/16992	0.0141543	0.0330369	0.0102432	7124	1
DE_FSL1_2	GO:0071677	positive regulation of mononuclear cell migration	1/11	22/16992	0.0141543	0.0330369	0.0102432	7124	1
DE_FSL1_2	GO:0006959	humoral immune response	2/11	288/16992	0.0142333	0.0331499	0.0102783	3569/7124	2
DE_FSL1_2	GO:0006260	DNA replication	2/11	291/16992	0.0145166	0.0335171	0.0103921	3569/1437	2
DE_FSL1_2	GO:0046879	hormone secretion	2/11	291/16992	0.0145166	0.0335171	0.0103921	3569/7124	2
DE_FSL1_2	GO:0051235	maintenance of location	2/11	292/16992	0.0146115	0.0335171	0.0103921	3569/7124	2
DE_FSL1_2	GO:0001516	prostaglandin biosynthetic process	1/11	23/16992	0.0147933	0.0335171	0.0103921	5743	1
DE_FSL1_2	GO:0002691	regulation of cellular extravasation	1/11	23/16992	0.0147933	0.0335171	0.0103921	3552	1
DE_FSL1_2	GO:0002719	negative regulation of cytokine production involved in immune response	1/11	23/16992	0.0147933	0.0335171	0.0103921	7124	1
DE_FSL1_2	GO:0009110	vitamin biosynthetic process	1/11	23/16992	0.0147933	0.0335171	0.0103921	7124	1
DE_FSL1_2	GO:0010226	response to lithium ion	1/11	23/16992	0.0147933	0.0335171	0.0103921	5743	1
DE_FSL1_2	GO:0019430	removal of superoxide radicals	1/11	23/16992	0.0147933	0.0335171	0.0103921	7124	1
DE_FSL1_2	GO:0035308	negative regulation of protein dephosphorylation	1/11	23/16992	0.0147933	0.0335171	0.0103921	7124	1
DE_FSL1_2	GO:0045940	positive regulation of steroid metabolic process	1/11	23/16992	0.0147933	0.0335171	0.0103921	7124	1
DE_FSL1_2	GO:0045948	positive regulation of translational initiation	1/11	23/16992	0.0147933	0.0335171	0.0103921	7124	1
DE_FSL1_2	GO:0046457	prostanoid biosynthetic process	1/11	23/16992	0.0147933	0.0335171	0.0103921	5743	1
DE_FSL1_2	GO:0071375	cellular response to peptide hormone stimulus	2/11	298/16992	0.015187	0.0343179	0.0106404	3569/2706	2
DE_FSL1_2	GO:0002449	lymphocyte mediated immunity	2/11	300/16992	0.015381	0.0343179	0.0106404	3569/7124	2
DE_FSL1_2	GO:0002360	T cell lineage commitment	1/11	24/16992	0.015432	0.0343179	0.0106404	3569	1
DE_FSL1_2	GO:0010996	response to auditory stimulus	1/11	24/16992	0.015432	0.0343179	0.0106404	3569	1
DE_FSL1_2	GO:0032800	receptor biosynthetic process	1/11	24/16992	0.015432	0.0343179	0.0106404	7124	1
DE_FSL1_2	GO:0043243	positive regulation of protein complex disassembly	1/11	24/16992	0.015432	0.0343179	0.0106404	7124	1
DE_FSL1_2	GO:0045672	positive regulation of osteoclast differentiation	1/11	24/16992	0.015432	0.0343179	0.0106404	7124	1
DE_FSL1_2	GO:0050927	positive regulation of positive chemotaxis	1/11	24/16992	0.015432	0.0343179	0.0106404	2152	1
DE_FSL1_2	GO:0061756	leukocyte adhesion to vascular endothelial cell	1/11	24/16992	0.015432	0.0343179	0.0106404	7124	1
DE_FSL1_2	GO:0002460	adaptive immune response based on somatic recombination of immune receptors built from immunoglobulin superfamily domains	2/11	301/16992	0.0154784	0.0343507	0.0106506	3569/7124	2
DE_FSL1_2	GO:0009914	hormone transport	2/11	303/16992	0.0156741	0.0346695	0.0107494	3569/7124	2
DE_FSL1_2	GO:0030194	positive regulation of blood coagulation	1/11	25/16992	0.0160702	0.0346695	0.0107494	2152	1
DE_FSL1_2	GO:0042634	regulation of hair cycle	1/11	25/16992	0.0160702	0.0346695	0.0107494	7124	1
DE_FSL1_2	GO:0043372	positive regulation of CD4-positive, alpha-beta T cell differentiation	1/11	25/16992	0.0160702	0.0346695	0.0107494	3569	1
DE_FSL1_2	GO:0050926	regulation of positive chemotaxis	1/11	25/16992	0.0160702	0.0346695	0.0107494	2152	1
DE_FSL1_2	GO:0071450	cellular response to oxygen radical	1/11	25/16992	0.0160702	0.0346695	0.0107494	7124	1
DE_FSL1_2	GO:0071451	cellular response to superoxide	1/11	25/16992	0.0160702	0.0346695	0.0107494	7124	1
DE_FSL1_2	GO:0090322	regulation of superoxide metabolic process	1/11	25/16992	0.0160702	0.0346695	0.0107494	7124	1
DE_FSL1_2	GO:1900048	positive regulation of hemostasis	1/11	25/16992	0.0160702	0.0346695	0.0107494	2152	1
DE_FSL1_2	GO:1904037	positive regulation of epithelial cell apoptotic process	1/11	25/16992	0.0160702	0.0346695	0.0107494	3569	1
DE_FSL1_2	GO:1904705	regulation of vascular smooth muscle cell proliferation	1/11	25/16992	0.0160702	0.0346695	0.0107494	7124	1
DE_FSL1_2	GO:1990874	vascular smooth muscle cell proliferation	1/11	25/16992	0.0160702	0.0346695	0.0107494	7124	1
DE_FSL1_2	GO:2000403	positive regulation of lymphocyte migration	1/11	25/16992	0.0160702	0.0346695	0.0107494	6364	1
DE_FSL1_2	GO:2000404	regulation of T cell migration	1/11	25/16992	0.0160702	0.0346695	0.0107494	6364	1
DE_FSL1_2	GO:0009615	response to virus	2/11	313/16992	0.0166686	0.0356199	0.0110441	3569/7124	2
DE_FSL1_2	GO:0009435	NAD biosynthetic process	1/11	26/16992	0.0167081	0.0356199	0.0110441	5743	1
DE_FSL1_2	GO:0042044	fluid transport	1/11	26/16992	0.0167081	0.0356199	0.0110441	1437	1
DE_FSL1_2	GO:0045987	positive regulation of smooth muscle contraction	1/11	26/16992	0.0167081	0.0356199	0.0110441	5743	1
DE_FSL1_2	GO:0046688	response to copper ion	1/11	26/16992	0.0167081	0.0356199	0.0110441	3552	1
DE_FSL1_2	GO:0050820	positive regulation of coagulation	1/11	26/16992	0.0167081	0.0356199	0.0110441	2152	1
DE_FSL1_2	GO:0045861	negative regulation of proteolysis	2/11	315/16992	0.0168707	0.0358254	0.0111078	3569/5743	2
DE_FSL1_2	GO:0048511	rhythmic process	2/11	315/16992	0.0168707	0.0358254	0.0111078	3569/1437	2
DE_FSL1_2	GO:0002828	regulation of type 2 immune response	1/11	27/16992	0.0173457	0.0363383	0.0112669	3569	1
DE_FSL1_2	GO:0043536	positive regulation of blood vessel endothelial cell migration	1/11	27/16992	0.0173457	0.0363383	0.0112669	5743	1
DE_FSL1_2	GO:0071354	cellular response to interleukin-6	1/11	27/16992	0.0173457	0.0363383	0.0112669	3569	1
DE_FSL1_2	GO:0071634	regulation of transforming growth factor beta production	1/11	27/16992	0.0173457	0.0363383	0.0112669	5743	1
DE_FSL1_2	GO:0072378	blood coagulation, fibrin clot formation	1/11	27/16992	0.0173457	0.0363383	0.0112669	2152	1
DE_FSL1_2	GO:0090023	positive regulation of neutrophil chemotaxis	1/11	27/16992	0.0173457	0.0363383	0.0112669	2920	1
DE_FSL1_2	GO:1901653	cellular response to peptide	2/11	320/16992	0.0173807	0.0363383	0.0112669	3569/2706	2
DE_FSL1_2	GO:1903037	regulation of leukocyte cell-cell adhesion	2/11	320/16992	0.0173807	0.0363383	0.0112669	3569/7124	2
DE_FSL1_2	GO:1903706	regulation of hemopoiesis	2/11	324/16992	0.0177934	0.037096	0.0115018	3569/7124	2
DE_FSL1_2	GO:0000303	response to superoxide	1/11	28/16992	0.0179828	0.037096	0.0115018	7124	1
DE_FSL1_2	GO:0032770	positive regulation of monooxygenase activity	1/11	28/16992	0.0179828	0.037096	0.0115018	7124	1
DE_FSL1_2	GO:0034698	response to gonadotropin	1/11	28/16992	0.0179828	0.037096	0.0115018	2706	1
DE_FSL1_2	GO:0042036	negative regulation of cytokine biosynthetic process	1/11	28/16992	0.0179828	0.037096	0.0115018	3569	1
DE_FSL1_2	GO:0071604	transforming growth factor beta production	1/11	28/16992	0.0179828	0.037096	0.0115018	5743	1
DE_FSL1_2	GO:1903670	regulation of sprouting angiogenesis	1/11	28/16992	0.0179828	0.037096	0.0115018	5743	1
DE_FSL1_2	GO:0002697	regulation of immune effector process	2/11	328/16992	0.0182105	0.0374942	0.0116252	3569/7124	2
DE_FSL1_2	GO:0001773	myeloid dendritic cell activation	1/11	29/16992	0.0186196	0.037833	0.0117303	1437	1
DE_FSL1_2	GO:0002369	T cell cytokine production	1/11	29/16992	0.0186196	0.037833	0.0117303	3569	1
DE_FSL1_2	GO:0010743	regulation of macrophage derived foam cell differentiation	1/11	29/16992	0.0186196	0.037833	0.0117303	1437	1
DE_FSL1_2	GO:0030851	granulocyte differentiation	1/11	29/16992	0.0186196	0.037833	0.0117303	1437	1
DE_FSL1_2	GO:0030866	cortical actin cytoskeleton organization	1/11	29/16992	0.0186196	0.037833	0.0117303	7124	1
DE_FSL1_2	GO:0060441	epithelial tube branching involved in lung morphogenesis	1/11	29/16992	0.0186196	0.037833	0.0117303	7124	1
DE_FSL1_2	GO:2000516	positive regulation of CD4-positive, alpha-beta T cell activation	1/11	29/16992	0.0186196	0.037833	0.0117303	3569	1
DE_FSL1_2	GO:0030099	myeloid cell differentiation	2/11	333/16992	0.0187376	0.0380016	0.0117826	7124/1437	2
DE_FSL1_2	GO:0002701	negative regulation of production of molecular mediator of immune response	1/11	30/16992	0.019256	0.0382646	0.0118641	7124	1
DE_FSL1_2	GO:0019359	nicotinamide nucleotide biosynthetic process	1/11	30/16992	0.019256	0.0382646	0.0118641	5743	1
DE_FSL1_2	GO:0019363	pyridine nucleotide biosynthetic process	1/11	30/16992	0.019256	0.0382646	0.0118641	5743	1
DE_FSL1_2	GO:0032743	positive regulation of interleukin-2 production	1/11	30/16992	0.019256	0.0382646	0.0118641	3552	1
DE_FSL1_2	GO:0032965	regulation of collagen biosynthetic process	1/11	30/16992	0.019256	0.0382646	0.0118641	3569	1
DE_FSL1_2	GO:0033028	myeloid cell apoptotic process	1/11	30/16992	0.019256	0.0382646	0.0118641	3569	1
DE_FSL1_2	GO:0045601	regulation of endothelial cell differentiation	1/11	30/16992	0.019256	0.0382646	0.0118641	7124	1
DE_FSL1_2	GO:0045622	regulation of T-helper cell differentiation	1/11	30/16992	0.019256	0.0382646	0.0118641	3569	1
DE_FSL1_2	GO:0045923	positive regulation of fatty acid metabolic process	1/11	30/16992	0.019256	0.0382646	0.0118641	5743	1
DE_FSL1_2	GO:0071470	cellular response to osmotic stress	1/11	30/16992	0.019256	0.0382646	0.0118641	5743	1
DE_FSL1_2	GO:0071624	positive regulation of granulocyte chemotaxis	1/11	30/16992	0.019256	0.0382646	0.0118641	2920	1
DE_FSL1_2	GO:0000305	response to oxygen radical	1/11	31/16992	0.019892	0.0389419	0.0120741	7124	1
DE_FSL1_2	GO:0001937	negative regulation of endothelial cell proliferation	1/11	31/16992	0.019892	0.0389419	0.0120741	7124	1
DE_FSL1_2	GO:0001963	synaptic transmission, dopaminergic	1/11	31/16992	0.019892	0.0389419	0.0120741	5743	1
DE_FSL1_2	GO:0019835	cytolysis	1/11	31/16992	0.019892	0.0389419	0.0120741	1437	1
DE_FSL1_2	GO:0033198	response to ATP	1/11	31/16992	0.019892	0.0389419	0.0120741	5743	1
DE_FSL1_2	GO:0043368	positive T cell selection	1/11	31/16992	0.019892	0.0389419	0.0120741	3569	1
DE_FSL1_2	GO:0045907	positive regulation of vasoconstriction	1/11	31/16992	0.019892	0.0389419	0.0120741	5743	1
DE_FSL1_2	GO:0070741	response to interleukin-6	1/11	31/16992	0.019892	0.0389419	0.0120741	3569	1
DE_FSL1_2	GO:0006417	regulation of translation	2/11	344/16992	0.0199204	0.0389419	0.0120741	3569/7124	2
DE_FSL1_2	GO:0007596	blood coagulation	2/11	348/16992	0.0203583	0.0396282	0.0122869	3569/2152	2
DE_FSL1_2	GO:0007159	leukocyte cell-cell adhesion	2/11	349/16992	0.0204684	0.0396282	0.0122869	3569/7124	2
DE_FSL1_2	GO:0002711	positive regulation of T cell mediated immunity	1/11	32/16992	0.0205277	0.0396282	0.0122869	3569	1
DE_FSL1_2	GO:0002714	positive regulation of B cell mediated immunity	1/11	32/16992	0.0205277	0.0396282	0.0122869	7124	1
DE_FSL1_2	GO:0002891	positive regulation of immunoglobulin mediated immune response	1/11	32/16992	0.0205277	0.0396282	0.0122869	7124	1
DE_FSL1_2	GO:0090022	regulation of neutrophil chemotaxis	1/11	32/16992	0.0205277	0.0396282	0.0122869	2920	1
DE_FSL1_2	GO:2000008	regulation of protein localization to cell surface	1/11	32/16992	0.0205277	0.0396282	0.0122869	7124	1
DE_FSL1_2	GO:0010876	lipid localization	2/11	351/16992	0.0206894	0.0398694	0.0123617	3569/7124	2
DE_FSL1_2	GO:0050817	coagulation	2/11	352/16992	0.0208003	0.0400119	0.0124059	3569/2152	2
DE_FSL1_2	GO:0007599	hemostasis	2/11	353/16992	0.0209114	0.040069	0.0124236	3569/2152	2
DE_FSL1_2	GO:0002042	cell migration involved in sprouting angiogenesis	1/11	33/16992	0.0211629	0.040069	0.0124236	5743	1
DE_FSL1_2	GO:0002251	organ or tissue specific immune response	1/11	33/16992	0.0211629	0.040069	0.0124236	3569	1
DE_FSL1_2	GO:0002931	response to ischemia	1/11	33/16992	0.0211629	0.040069	0.0124236	2706	1
DE_FSL1_2	GO:0006692	prostanoid metabolic process	1/11	33/16992	0.0211629	0.040069	0.0124236	5743	1
DE_FSL1_2	GO:0006693	prostaglandin metabolic process	1/11	33/16992	0.0211629	0.040069	0.0124236	5743	1
DE_FSL1_2	GO:0030224	monocyte differentiation	1/11	33/16992	0.0211629	0.040069	0.0124236	1437	1
DE_FSL1_2	GO:0072525	pyridine-containing compound biosynthetic process	1/11	33/16992	0.0211629	0.040069	0.0124236	5743	1
DE_FSL1_2	GO:1903131	mononuclear cell differentiation	1/11	33/16992	0.0211629	0.040069	0.0124236	1437	1
DE_FSL1_2	GO:0010742	macrophage derived foam cell differentiation	1/11	34/16992	0.0217978	0.0407721	0.0126416	1437	1
DE_FSL1_2	GO:0030865	cortical cytoskeleton organization	1/11	34/16992	0.0217978	0.0407721	0.0126416	7124	1
DE_FSL1_2	GO:0042092	type 2 immune response	1/11	34/16992	0.0217978	0.0407721	0.0126416	3569	1
DE_FSL1_2	GO:0045124	regulation of bone resorption	1/11	34/16992	0.0217978	0.0407721	0.0126416	3569	1
DE_FSL1_2	GO:0045684	positive regulation of epidermis development	1/11	34/16992	0.0217978	0.0407721	0.0126416	7124	1
DE_FSL1_2	GO:0048566	embryonic digestive tract development	1/11	34/16992	0.0217978	0.0407721	0.0126416	7124	1
DE_FSL1_2	GO:0090077	foam cell differentiation	1/11	34/16992	0.0217978	0.0407721	0.0126416	1437	1
DE_FSL1_2	GO:0002720	positive regulation of cytokine production involved in immune response	1/11	35/16992	0.0224323	0.0415717	0.0128895	3569	1
DE_FSL1_2	GO:0010712	regulation of collagen metabolic process	1/11	35/16992	0.0224323	0.0415717	0.0128895	3569	1
DE_FSL1_2	GO:0033280	response to vitamin D	1/11	35/16992	0.0224323	0.0415717	0.0128895	5743	1
DE_FSL1_2	GO:1901031	regulation of response to reactive oxygen species	1/11	35/16992	0.0224323	0.0415717	0.0128895	7124	1
DE_FSL1_2	GO:1902930	regulation of alcohol biosynthetic process	1/11	35/16992	0.0224323	0.0415717	0.0128895	7124	1
DE_FSL1_2	GO:0018108	peptidyl-tyrosine phosphorylation	2/11	367/16992	0.022494	0.0415717	0.0128895	3569/1437	2
DE_FSL1_2	GO:0045862	positive regulation of proteolysis	2/11	367/16992	0.022494	0.0415717	0.0128895	7124/2152	2
DE_FSL1_2	GO:0018212	peptidyl-tyrosine modification	2/11	369/16992	0.0227241	0.0419254	0.0129992	3569/1437	2
DE_FSL1_2	GO:0051090	regulation of sequence-specific DNA binding transcription factor activity	2/11	371/16992	0.0229553	0.0420556	0.0130395	3569/7124	2
DE_FSL1_2	GO:0002639	positive regulation of immunoglobulin production	1/11	36/16992	0.0230665	0.0420556	0.0130395	3569	1
DE_FSL1_2	GO:0032732	positive regulation of interleukin-1 production	1/11	36/16992	0.0230665	0.0420556	0.0130395	6364	1
DE_FSL1_2	GO:0032964	collagen biosynthetic process	1/11	36/16992	0.0230665	0.0420556	0.0130395	3569	1
DE_FSL1_2	GO:0042517	positive regulation of tyrosine phosphorylation of Stat3 protein	1/11	36/16992	0.0230665	0.0420556	0.0130395	3569	1
DE_FSL1_2	GO:0044246	regulation of multicellular organismal metabolic process	1/11	36/16992	0.0230665	0.0420556	0.0130395	3569	1
DE_FSL1_2	GO:0071392	cellular response to estradiol stimulus	1/11	36/16992	0.0230665	0.0420556	0.0130395	3569	1
DE_FSL1_2	GO:0051052	regulation of DNA metabolic process	2/11	376/16992	0.0235374	0.042779	0.0132638	3569/1437	2
DE_FSL1_2	GO:0043254	regulation of protein complex assembly	2/11	377/16992	0.0236546	0.042779	0.0132638	7124/1437	2
DE_FSL1_2	GO:0006111	regulation of gluconeogenesis	1/11	37/16992	0.0237003	0.042779	0.0132638	3569	1
DE_FSL1_2	GO:0032715	negative regulation of interleukin-6 production	1/11	37/16992	0.0237003	0.042779	0.0132638	7124	1
DE_FSL1_2	GO:0042304	regulation of fatty acid biosynthetic process	1/11	37/16992	0.0237003	0.042779	0.0132638	5743	1
DE_FSL1_2	GO:0070266	necroptotic process	1/11	37/16992	0.0237003	0.042779	0.0132638	7124	1
DE_FSL1_2	GO:0010677	negative regulation of cellular carbohydrate metabolic process	1/11	38/16992	0.0243337	0.0437037	0.0135506	3569	1
DE_FSL1_2	GO:0043370	regulation of CD4-positive, alpha-beta T cell differentiation	1/11	38/16992	0.0243337	0.0437037	0.0135506	3569	1
DE_FSL1_2	GO:0046638	positive regulation of alpha-beta T cell differentiation	1/11	38/16992	0.0243337	0.0437037	0.0135506	3569	1
DE_FSL1_2	GO:0034248	regulation of cellular amide metabolic process	2/11	384/16992	0.0244818	0.043897	0.0136105	3569/7124	2
DE_FSL1_2	GO:0045785	positive regulation of cell adhesion	2/11	385/16992	0.024601	0.0440378	0.0136541	3569/7124	2
DE_FSL1_2	GO:0006636	unsaturated fatty acid biosynthetic process	1/11	39/16992	0.0249667	0.0442536	0.013721	5743	1
DE_FSL1_2	GO:0061028	establishment of endothelial barrier	1/11	39/16992	0.0249667	0.0442536	0.013721	7124	1
DE_FSL1_2	GO:0071312	cellular response to alkaloid	1/11	39/16992	0.0249667	0.0442536	0.013721	7124	1
DE_FSL1_2	GO:0071377	cellular response to glucagon stimulus	1/11	39/16992	0.0249667	0.0442536	0.013721	2706	1
DE_FSL1_2	GO:1901224	positive regulation of NIK/NF-kappaB signaling	1/11	39/16992	0.0249667	0.0442536	0.013721	7124	1
DE_FSL1_2	GO:2000401	regulation of lymphocyte migration	1/11	39/16992	0.0249667	0.0442536	0.013721	6364	1
DE_FSL1_2	GO:0006509	membrane protein ectodomain proteolysis	1/11	40/16992	0.0255993	0.0449337	0.0139319	7124	1
DE_FSL1_2	GO:0045933	positive regulation of muscle contraction	1/11	40/16992	0.0255993	0.0449337	0.0139319	5743	1
DE_FSL1_2	GO:0050873	brown fat cell differentiation	1/11	40/16992	0.0255993	0.0449337	0.0139319	5743	1
DE_FSL1_2	GO:0051602	response to electrical stimulus	1/11	40/16992	0.0255993	0.0449337	0.0139319	3569	1
DE_FSL1_2	GO:0071675	regulation of mononuclear cell migration	1/11	40/16992	0.0255993	0.0449337	0.0139319	7124	1
DE_FSL1_2	GO:0097028	dendritic cell differentiation	1/11	40/16992	0.0255993	0.0449337	0.0139319	1437	1
DE_FSL1_2	GO:0022407	regulation of cell-cell adhesion	2/11	394/16992	0.0256844	0.04501	0.0139556	3569/7124	2
DE_FSL1_2	GO:0043666	regulation of phosphoprotein phosphatase activity	1/11	41/16992	0.0262316	0.045527	0.0141159	7124	1
DE_FSL1_2	GO:0045668	negative regulation of osteoblast differentiation	1/11	41/16992	0.0262316	0.045527	0.0141159	7124	1
DE_FSL1_2	GO:0045912	negative regulation of carbohydrate metabolic process	1/11	41/16992	0.0262316	0.045527	0.0141159	3569	1
DE_FSL1_2	GO:0048635	negative regulation of muscle organ development	1/11	41/16992	0.0262316	0.045527	0.0141159	3569	1
DE_FSL1_2	GO:0050829	defense response to Gram-negative bacterium	1/11	41/16992	0.0262316	0.045527	0.0141159	3569	1
DE_FSL1_2	GO:0072678	T cell migration	1/11	41/16992	0.0262316	0.045527	0.0141159	6364	1
DE_FSL1_2	GO:0043434	response to peptide hormone	2/11	401/16992	0.0265407	0.0459897	0.0142593	3569/2706	2
DE_FSL1_2	GO:0002437	inflammatory response to antigenic stimulus	1/11	42/16992	0.0268635	0.0461797	0.0143182	7124	1
DE_FSL1_2	GO:0006775	fat-soluble vitamin metabolic process	1/11	42/16992	0.0268635	0.0461797	0.0143182	7124	1
DE_FSL1_2	GO:0032570	response to progesterone	1/11	42/16992	0.0268635	0.0461797	0.0143182	2706	1
DE_FSL1_2	GO:0046850	regulation of bone remodeling	1/11	42/16992	0.0268635	0.0461797	0.0143182	3569	1
DE_FSL1_2	GO:0097300	programmed necrotic cell death	1/11	42/16992	0.0268635	0.0461797	0.0143182	7124	1
DE_FSL1_2	GO:0042493	response to drug	2/11	408/16992	0.0274087	0.0469671	0.0145624	3569/5743	2
DE_FSL1_2	GO:0001960	negative regulation of cytokine-mediated signaling pathway	1/11	43/16992	0.0274951	0.0469671	0.0145624	3569	1
DE_FSL1_2	GO:0032757	positive regulation of interleukin-8 production	1/11	43/16992	0.0274951	0.0469671	0.0145624	7124	1
DE_FSL1_2	GO:0042516	regulation of tyrosine phosphorylation of Stat3 protein	1/11	43/16992	0.0274951	0.0469671	0.0145624	3569	1
DE_FSL1_2	GO:0031667	response to nutrient levels	2/11	411/16992	0.0277844	0.0473865	0.0146924	3569/5743	2
DE_FSL1_2	GO:0031018	endocrine pancreas development	1/11	44/16992	0.0281262	0.0477301	0.014799	3569	1
DE_FSL1_2	GO:0042503	tyrosine phosphorylation of Stat3 protein	1/11	44/16992	0.0281262	0.0477301	0.014799	3569	1
DE_FSL1_2	GO:2000514	regulation of CD4-positive, alpha-beta T cell activation	1/11	44/16992	0.0281262	0.0477301	0.014799	3569	1
DE_FSL1_2	GO:0023061	signal release	2/11	414/16992	0.0281621	0.0477301	0.014799	3569/7124	2
DE_FSL1_2	GO:0048732	gland development	2/11	417/16992	0.028542	0.0482984	0.0149752	3569/7124	2
DE_FSL1_2	GO:0002712	regulation of B cell mediated immunity	1/11	45/16992	0.028757	0.0484352	0.0150176	7124	1
DE_FSL1_2	GO:0002889	regulation of immunoglobulin mediated immune response	1/11	45/16992	0.028757	0.0484352	0.0150176	7124	1
DE_FSL1_2	GO:0050766	positive regulation of phagocytosis	1/11	45/16992	0.028757	0.0484352	0.0150176	7124	1
DE_FSL1_2	GO:0048568	embryonic organ development	2/11	420/16992	0.028924	0.0486408	0.0150813	7124/1437	2
DE_FSL1_2	GO:0009409	response to cold	1/11	46/16992	0.0293874	0.049191	0.0152519	3569	1
DE_FSL1_2	GO:0009620	response to fungus	1/11	46/16992	0.0293874	0.049191	0.0152519	3569	1
DE_FSL1_2	GO:0045058	T cell selection	1/11	46/16992	0.0293874	0.049191	0.0152519	3569	1
DE_FSL1_2	GO:0035094	response to nicotine	1/11	47/16992	0.0300175	0.0496319	0.0153886	7124	1
DE_FSL1_2	GO:0045840	positive regulation of mitotic nuclear division	1/11	47/16992	0.0300175	0.0496319	0.0153886	3552	1
DE_FSL1_2	GO:0046456	icosanoid biosynthetic process	1/11	47/16992	0.0300175	0.0496319	0.0153886	5743	1
DE_FSL1_2	GO:0048008	platelet-derived growth factor receptor signaling pathway	1/11	47/16992	0.0300175	0.0496319	0.0153886	2152	1
DE_FSL1_2	GO:0060761	negative regulation of response to cytokine stimulus	1/11	47/16992	0.0300175	0.0496319	0.0153886	3569	1
DE_FSL1_2	GO:0070830	bicellular tight junction assembly	1/11	47/16992	0.0300175	0.0496319	0.0153886	7124	1
DE_FSL1_2	GO:0072577	endothelial cell apoptotic process	1/11	47/16992	0.0300175	0.0496319	0.0153886	7124	1
DE_FSL1_2	GO:1901570	fatty acid derivative biosynthetic process	1/11	47/16992	0.0300175	0.0496319	0.0153886	5743	1
DE_FSL1_3	GO:1990266	neutrophil migration	8/30	95/16992	3.73947e-12	5.57929e-09	2.97189e-09	2920/6364/6349/3552/6358/6348/2919/388372	8
DE_FSL1_3	GO:0097529	myeloid leukocyte migration	9/30	166/16992	7.82056e-12	5.83414e-09	3.10764e-09	3569/2920/6364/6349/3552/6358/6348/2919/388372	9
DE_FSL1_3	GO:0097530	granulocyte migration	8/30	118/16992	2.19143e-11	1.08987e-08	5.80537e-09	2920/6364/6349/3552/6358/6348/2919/388372	8
DE_FSL1_3	GO:0071674	mononuclear cell migration	7/30	78/16992	6.09969e-11	2.27519e-08	1.21191e-08	3569/6364/6349/7124/6358/6348/388372	7
DE_FSL1_3	GO:0070098	chemokine-mediated signaling pathway	7/30	81/16992	7.99972e-11	2.38712e-08	1.27153e-08	2920/6364/6349/6358/6348/2919/388372	7
DE_FSL1_3	GO:0030593	neutrophil chemotaxis	7/30	88/16992	1.4484e-10	3.17158e-08	1.68939e-08	2920/6364/6349/6358/6348/2919/388372	7
DE_FSL1_3	GO:0050900	leukocyte migration	11/30	454/16992	1.51779e-10	3.17158e-08	1.68939e-08	3569/2920/6364/6349/7124/3552/2650/6358/6348/2919/388372	11
DE_FSL1_3	GO:0071347	cellular response to interleukin-1	7/30	90/16992	1.70058e-10	3.17158e-08	1.68939e-08	3569/6364/6349/3552/6358/6348/388372	7
DE_FSL1_3	GO:0071621	granulocyte chemotaxis	7/30	108/16992	6.21217e-10	1.02984e-07	5.4856e-08	2920/6364/6349/6358/6348/2919/388372	7
DE_FSL1_3	GO:0002548	monocyte chemotaxis	6/30	59/16992	7.51148e-10	1.06155e-07	5.6545e-08	3569/6364/6349/6358/6348/388372	6
DE_FSL1_3	GO:0030335	positive regulation of cell migration	10/30	395/16992	8.16395e-10	1.06155e-07	5.6545e-08	3569/2920/6364/7124/5328/3552/5743/6348/2919/2152	10
DE_FSL1_3	GO:0002687	positive regulation of leukocyte migration	7/30	115/16992	9.68043e-10	1.06155e-07	5.6545e-08	3569/2920/6364/7124/3552/6348/2919	7
DE_FSL1_3	GO:0070555	response to interleukin-1	7/30	115/16992	9.68043e-10	1.06155e-07	5.6545e-08	3569/6364/6349/3552/6358/6348/388372	7
DE_FSL1_3	GO:0030595	leukocyte chemotaxis	8/30	191/16992	1.04232e-09	1.06155e-07	5.6545e-08	3569/2920/6364/6349/6358/6348/2919/388372	8
DE_FSL1_3	GO:0034612	response to tumor necrosis factor	9/30	288/16992	1.06724e-09	1.06155e-07	5.6545e-08	3569/6364/6349/7124/5743/6358/6348/7185/388372	9
DE_FSL1_3	GO:2000147	positive regulation of cell motility	10/30	410/16992	1.17086e-09	1.09183e-07	5.81578e-08	3569/2920/6364/7124/5328/3552/5743/6348/2919/2152	10
DE_FSL1_3	GO:0051272	positive regulation of cellular component movement	10/30	420/16992	1.47766e-09	1.29686e-07	6.90793e-08	3569/2920/6364/7124/5328/3552/5743/6348/2919/2152	10
DE_FSL1_3	GO:0032496	response to lipopolysaccharide	9/30	304/16992	1.71662e-09	1.42289e-07	7.57922e-08	3569/2920/6364/7124/5743/6348/2919/2706/1437	9
DE_FSL1_3	GO:0040017	positive regulation of locomotion	10/30	438/16992	2.21426e-09	1.73878e-07	9.26188e-08	3569/2920/6364/7124/5328/3552/5743/6348/2919/2152	10
DE_FSL1_3	GO:0002237	response to molecule of bacterial origin	9/30	319/16992	2.61845e-09	1.95336e-07	1.04049e-07	3569/2920/6364/7124/5743/6348/2919/2706/1437	9
DE_FSL1_3	GO:0060326	cell chemotaxis	8/30	250/16992	8.68709e-09	6.06782e-07	3.23212e-07	3569/2920/6364/6349/6358/6348/2919/388372	8
DE_FSL1_3	GO:0002685	regulation of leukocyte migration	7/30	158/16992	8.94719e-09	6.06782e-07	3.23212e-07	3569/2920/6364/7124/3552/6348/2919	7
DE_FSL1_3	GO:0071356	cellular response to tumor necrosis factor	8/30	270/16992	1.58429e-08	1.02772e-06	5.47432e-07	3569/6364/6349/7124/6358/6348/7185/388372	8
DE_FSL1_3	GO:0070374	positive regulation of ERK1 and ERK2 cascade	7/30	181/16992	2.2933e-08	1.42567e-06	7.59403e-07	3569/6364/6349/7124/6358/6348/388372	7
DE_FSL1_3	GO:0048247	lymphocyte chemotaxis	5/30	56/16992	4.3341e-08	2.58659e-06	1.37779e-06	6364/6349/6358/6348/388372	5
DE_FSL1_3	GO:0070372	regulation of ERK1 and ERK2 cascade	7/30	247/16992	1.92807e-07	1.10642e-05	5.89351e-06	3569/6364/6349/7124/6358/6348/388372	7
DE_FSL1_3	GO:0032103	positive regulation of response to external stimulus	7/30	261/16992	2.80205e-07	1.54839e-05	8.24776e-06	3569/2920/7124/5743/6348/2919/2152	7
DE_FSL1_3	GO:0070371	ERK1 and ERK2 cascade	7/30	263/16992	2.95063e-07	1.57226e-05	8.37491e-06	3569/6364/6349/7124/6358/6348/388372	7
DE_FSL1_3	GO:0072676	lymphocyte migration	5/30	83/16992	3.18688e-07	1.63959e-05	8.73355e-06	6364/6349/6358/6348/388372	5
DE_FSL1_3	GO:0001660	fever generation	3/30	10/16992	5.90985e-07	2.93916e-05	1.56559e-05	7124/3552/5743	3
DE_FSL1_3	GO:0043410	positive regulation of MAPK cascade	8/30	475/16992	1.19728e-06	5.70387e-05	3.03825e-05	3569/6364/6349/7124/6358/6348/4216/388372	8
DE_FSL1_3	GO:0006953	acute-phase response	4/30	46/16992	1.22335e-06	5.70387e-05	3.03825e-05	3569/7124/3552/5743	4
DE_FSL1_3	GO:0050921	positive regulation of chemotaxis	5/30	127/16992	2.64361e-06	0.000119523	6.3666e-05	3569/2920/6348/2919/2152	5
DE_FSL1_3	GO:2001233	regulation of apoptotic signaling pathway	7/30	371/16992	2.95058e-06	0.000129478	6.89686e-05	7124/135/3552/5743/50486/7185/1437	7
DE_FSL1_3	GO:0002526	acute inflammatory response	5/30	132/16992	3.19673e-06	0.000136272	7.25873e-05	3569/7124/3552/5743/2152	5
DE_FSL1_3	GO:0031649	heat generation	3/30	17/16992	3.32108e-06	0.00013764	7.33163e-05	7124/3552/5743	3
DE_FSL1_3	GO:0071346	cellular response to interferon-gamma	5/30	138/16992	3.97641e-06	0.000160346	8.54107e-05	6364/6349/6358/6348/388372	5
DE_FSL1_3	GO:0001819	positive regulation of cytokine production	7/30	391/16992	4.1723e-06	0.000163818	8.726e-05	3569/6364/7124/3552/5743/6348/1437	7
DE_FSL1_3	GO:0006809	nitric oxide biosynthetic process	4/30	63/16992	4.37349e-06	0.000167314	8.91225e-05	3569/1728/7124/5743	4
DE_FSL1_3	GO:0045187	regulation of circadian sleep/wake cycle, sleep	3/30	20/16992	5.54782e-06	0.000206934	0.000110226	3569/135/1437	3
DE_FSL1_3	GO:0046209	nitric oxide metabolic process	4/30	68/16992	5.94287e-06	0.000216262	0.000115196	3569/1728/7124/5743	4
DE_FSL1_3	GO:0071222	cellular response to lipopolysaccharide	5/30	151/16992	6.17739e-06	0.000219444	0.00011689	3569/6364/7124/6348/1437	5
DE_FSL1_3	GO:2001236	regulation of extrinsic apoptotic signaling pathway	5/30	154/16992	6.79975e-06	0.000235935	0.000125675	7124/3552/50486/7185/1437	5
DE_FSL1_3	GO:2001057	reactive nitrogen species metabolic process	4/30	71/16992	7.06437e-06	0.000239546	0.000127598	3569/1728/7124/5743	4
DE_FSL1_3	GO:0071219	cellular response to molecule of bacterial origin	5/30	157/16992	7.47024e-06	0.000242501	0.000129172	3569/6364/7124/6348/1437	5
DE_FSL1_3	GO:0042749	regulation of circadian sleep/wake cycle	3/30	22/16992	7.47658e-06	0.000242501	0.000129172	3569/135/1437	3
DE_FSL1_3	GO:0034341	response to interferon-gamma	5/30	160/16992	8.19149e-06	0.000260036	0.000138512	6364/6349/6358/6348/388372	5
DE_FSL1_3	GO:0050802	circadian sleep/wake cycle, sleep	3/30	24/16992	9.80296e-06	0.000304709	0.000162308	3569/135/1437	3
DE_FSL1_3	GO:0032844	regulation of homeostatic process	7/30	449/16992	1.03191e-05	0.000314206	0.000167366	3569/7124/135/5743/6348/4216/5166	7
DE_FSL1_3	GO:0050920	regulation of chemotaxis	5/30	172/16992	1.16392e-05	0.000347314	0.000185002	3569/2920/6348/2919/2152	5
DE_FSL1_3	GO:0051222	positive regulation of protein transport	7/30	460/16992	1.20772e-05	0.000353317	0.0001882	3569/7124/135/3552/5743/6348/23189	7
DE_FSL1_3	GO:0022410	circadian sleep/wake cycle process	3/30	26/16992	1.25628e-05	0.000360454	0.000192002	3569/135/1437	3
DE_FSL1_3	GO:0051897	positive regulation of protein kinase B signaling	4/30	83/16992	1.31657e-05	0.000370626	0.00019742	3569/7124/6348/2152	4
DE_FSL1_3	GO:0002675	positive regulation of acute inflammatory response	3/30	27/16992	1.41163e-05	0.000383016	0.00020402	3569/7124/5743	3
DE_FSL1_3	GO:0071216	cellular response to biotic stimulus	5/30	179/16992	1.41192e-05	0.000383016	0.00020402	3569/6364/7124/6348/1437	5
DE_FSL1_3	GO:0002690	positive regulation of leukocyte chemotaxis	4/30	86/16992	1.51584e-05	0.000396779	0.00021135	3569/2920/6348/2919	4
DE_FSL1_3	GO:1903409	reactive oxygen species biosynthetic process	4/30	86/16992	1.51584e-05	0.000396779	0.00021135	3569/1728/7124/5743	4
DE_FSL1_3	GO:0042745	circadian sleep/wake cycle	3/30	28/16992	1.57914e-05	0.00040622	0.000216379	3569/135/1437	3
DE_FSL1_3	GO:1902624	positive regulation of neutrophil migration	3/30	30/16992	1.95239e-05	0.000493724	0.00026299	2920/3552/2919	3
DE_FSL1_3	GO:0043281	regulation of cysteine-type endopeptidase activity involved in apoptotic process	5/30	196/16992	2.18717e-05	0.000543875	0.000289703	3569/7124/135/5743/2152	5
DE_FSL1_3	GO:0042307	positive regulation of protein import into nucleus	4/30	95/16992	2.24758e-05	0.000549735	0.000292825	3569/7124/5743/23189	4
DE_FSL1_3	GO:0010574	regulation of vascular endothelial growth factor production	3/30	32/16992	2.37951e-05	0.000568868	0.000303017	3569/3552/5743	3
DE_FSL1_3	GO:0042035	regulation of cytokine biosynthetic process	4/30	97/16992	2.44019e-05	0.000568868	0.000303017	3569/6364/7124/3552	4
DE_FSL1_3	GO:1904591	positive regulation of protein import	4/30	97/16992	2.44019e-05	0.000568868	0.000303017	3569/7124/5743/23189	4
DE_FSL1_3	GO:1901099	negative regulation of signal transduction in absence of ligand	3/30	33/16992	2.61435e-05	0.000591001	0.000314806	7124/3552/1437	3
DE_FSL1_3	GO:2001240	negative regulation of extrinsic apoptotic signaling pathway in absence of ligand	3/30	33/16992	2.61435e-05	0.000591001	0.000314806	7124/3552/1437	3
DE_FSL1_3	GO:0050729	positive regulation of inflammatory response	4/30	100/16992	2.75148e-05	0.000612717	0.000326373	3569/7124/5743/6348	4
DE_FSL1_3	GO:0010573	vascular endothelial growth factor production	3/30	34/16992	2.86393e-05	0.000628381	0.000334717	3569/3552/5743	3
DE_FSL1_3	GO:2000116	regulation of cysteine-type endopeptidase activity	5/30	210/16992	3.0459e-05	0.000648336	0.000345346	3569/7124/135/5743/2152	5
DE_FSL1_3	GO:0002688	regulation of leukocyte chemotaxis	4/30	103/16992	3.09098e-05	0.000648336	0.000345346	3569/2920/6348/2919	4
DE_FSL1_3	GO:0030431	sleep	3/30	35/16992	3.1287e-05	0.000648336	0.000345346	3569/135/1437	3
DE_FSL1_3	GO:1902622	regulation of neutrophil migration	3/30	35/16992	3.1287e-05	0.000648336	0.000345346	2920/3552/2919	3
DE_FSL1_3	GO:0097191	extrinsic apoptotic signaling pathway	5/30	213/16992	3.25993e-05	0.000666276	0.000354902	7124/3552/50486/7185/1437	5
DE_FSL1_3	GO:0050714	positive regulation of protein secretion	5/30	216/16992	3.48548e-05	0.000702749	0.00037433	3569/7124/135/3552/6348	5
DE_FSL1_3	GO:0001659	temperature homeostasis	3/30	37/16992	3.70544e-05	0.00073103	0.000389395	7124/3552/5743	3
DE_FSL1_3	GO:0042089	cytokine biosynthetic process	4/30	108/16992	3.72375e-05	0.00073103	0.000389395	3569/6364/7124/3552	4
DE_FSL1_3	GO:0042107	cytokine metabolic process	4/30	110/16992	4.00166e-05	0.000775387	0.000413022	3569/6364/7124/3552	4
DE_FSL1_3	GO:0045429	positive regulation of nitric oxide biosynthetic process	3/30	40/16992	4.69488e-05	0.000886678	0.000472303	3569/7124/5743	3
DE_FSL1_3	GO:1904407	positive regulation of nitric oxide metabolic process	3/30	40/16992	4.69488e-05	0.000886678	0.000472303	3569/7124/5743	3
DE_FSL1_3	GO:0046824	positive regulation of nucleocytoplasmic transport	4/30	115/16992	4.7627e-05	0.000888244	0.000473137	3569/7124/5743/23189	4
DE_FSL1_3	GO:0002793	positive regulation of peptide secretion	5/30	235/16992	5.20983e-05	0.000959638	0.000511166	3569/7124/135/3552/6348	5
DE_FSL1_3	GO:0072593	reactive oxygen species metabolic process	5/30	236/16992	5.31605e-05	0.000967262	0.000515227	3569/1728/7124/5743/5166	5
DE_FSL1_3	GO:0051896	regulation of protein kinase B signaling	4/30	125/16992	6.59526e-05	0.00118556	0.000631506	3569/7124/6348/2152	4
DE_FSL1_3	GO:0032355	response to estradiol	4/30	126/16992	6.80316e-05	0.00119416	0.000636085	3569/1728/5743/2706	4
DE_FSL1_3	GO:1900182	positive regulation of protein localization to nucleus	4/30	126/16992	6.80316e-05	0.00119416	0.000636085	3569/7124/5743/23189	4
DE_FSL1_3	GO:0048512	circadian behavior	3/30	46/16992	7.16201e-05	0.00124253	0.000661851	3569/135/1437	3
DE_FSL1_3	GO:0007622	rhythmic behavior	3/30	47/16992	7.64123e-05	0.00126675	0.000674752	3569/135/1437	3
DE_FSL1_3	GO:0045123	cellular extravasation	3/30	47/16992	7.64123e-05	0.00126675	0.000674752	7124/3552/2650	3
DE_FSL1_3	GO:1903428	positive regulation of reactive oxygen species biosynthetic process	3/30	47/16992	7.64123e-05	0.00126675	0.000674752	3569/7124/5743	3
DE_FSL1_3	GO:2001239	regulation of extrinsic apoptotic signaling pathway in absence of ligand	3/30	47/16992	7.64123e-05	0.00126675	0.000674752	7124/3552/1437	3
DE_FSL1_3	GO:0032722	positive regulation of chemokine production	3/30	50/16992	9.20345e-05	0.00150896	0.000803772	3569/7124/3552	3
DE_FSL1_3	GO:0045428	regulation of nitric oxide biosynthetic process	3/30	52/16992	0.000103527	0.00167893	0.00089431	3569/7124/5743	3
DE_FSL1_3	GO:0001890	placenta development	4/30	145/16992	0.000117315	0.00186206	0.000991857	5743/4216/2706/1437	4
DE_FSL1_3	GO:0051384	response to glucocorticoid	4/30	145/16992	0.000117315	0.00186206	0.000991857	3569/7124/5743/2706	4
DE_FSL1_3	GO:0050727	regulation of inflammatory response	5/30	285/16992	0.000129494	0.00202529	0.0010788	3569/7124/135/5743/6348	5
DE_FSL1_3	GO:0043491	protein kinase B signaling	4/30	149/16992	0.000130314	0.00202529	0.0010788	3569/7124/6348/2152	4
DE_FSL1_3	GO:0031652	positive regulation of heat generation	2/30	10/16992	0.000134416	0.00204641	0.00109005	7124/5743	2
DE_FSL1_3	GO:0071803	positive regulation of podosome assembly	2/30	10/16992	0.000134416	0.00204641	0.00109005	7124/1437	2
DE_FSL1_3	GO:0050707	regulation of cytokine secretion	4/30	151/16992	0.000137191	0.00206756	0.00110132	3569/7124/3552/6348	4
DE_FSL1_3	GO:0042108	positive regulation of cytokine biosynthetic process	3/30	60/16992	0.000158783	0.00236904	0.00126191	6364/7124/3552	3
DE_FSL1_3	GO:0010035	response to inorganic substance	6/30	485/16992	0.000173744	0.00256659	0.00136713	3569/1728/7124/3552/5743/1437	6
DE_FSL1_3	GO:0031960	response to corticosteroid	4/30	161/16992	0.000175586	0.00256838	0.00136809	3569/7124/5743/2706	4
DE_FSL1_3	GO:0050795	regulation of behavior	3/30	63/16992	0.000183605	0.00265959	0.00141667	3569/135/1437	3
DE_FSL1_3	GO:0031650	regulation of heat generation	2/30	12/16992	0.000196711	0.00282204	0.0015032	7124/5743	2
DE_FSL1_3	GO:0042306	regulation of protein import into nucleus	4/30	168/16992	0.000206722	0.00293742	0.00156466	3569/7124/5743/23189	4
DE_FSL1_3	GO:0032755	positive regulation of interleukin-6 production	3/30	66/16992	0.000210818	0.00296737	0.00158061	3569/7124/3552	3
DE_FSL1_3	GO:0001101	response to acid chemical	5/30	319/16992	0.000218991	0.00305359	0.00162654	3569/7124/5743/2706/5166	5
DE_FSL1_3	GO:1904589	regulation of protein import	4/30	171/16992	0.000221215	0.00305604	0.00162785	3569/7124/5743/23189	4
DE_FSL1_3	GO:0032642	regulation of chemokine production	3/30	68/16992	0.000230338	0.00312138	0.00166265	3569/7124/3552	3
DE_FSL1_3	GO:1903426	regulation of reactive oxygen species biosynthetic process	3/30	68/16992	0.000230338	0.00312138	0.00166265	3569/7124/5743	3
DE_FSL1_3	GO:0045073	regulation of chemokine biosynthetic process	2/30	13/16992	0.000232221	0.00312138	0.00166265	3569/7124	2
DE_FSL1_3	GO:0050663	cytokine secretion	4/30	174/16992	0.000236427	0.00314787	0.00167676	3569/7124/3552/6348	4
DE_FSL1_3	GO:0038034	signal transduction in absence of ligand	3/30	69/16992	0.000240521	0.00314787	0.00167676	7124/3552/1437	3
DE_FSL1_3	GO:0097192	extrinsic apoptotic signaling pathway in absence of ligand	3/30	69/16992	0.000240521	0.00314787	0.00167676	7124/3552/1437	3
DE_FSL1_3	GO:1903532	positive regulation of secretion by cell	5/30	331/16992	0.000259829	0.00336669	0.00179332	3569/7124/135/3552/6348	5
DE_FSL1_3	GO:0002673	regulation of acute inflammatory response	3/30	71/16992	0.000261753	0.00336669	0.00179332	3569/7124/5743	3
DE_FSL1_3	GO:0042033	chemokine biosynthetic process	2/30	14/16992	0.000270627	0.00341489	0.00181899	3569/7124	2
DE_FSL1_3	GO:0071801	regulation of podosome assembly	2/30	14/16992	0.000270627	0.00341489	0.00181899	7124/1437	2
DE_FSL1_3	GO:0048661	positive regulation of smooth muscle cell proliferation	3/30	72/16992	0.000272809	0.00341489	0.00181899	3569/7124/5743	3
DE_FSL1_3	GO:0048871	multicellular organismal homeostasis	5/30	335/16992	0.000274656	0.00341489	0.00181899	3569/7124/3552/5743/5166	5
DE_FSL1_3	GO:0032602	chemokine production	3/30	75/16992	0.000307777	0.00379506	0.0020215	3569/7124/3552	3
DE_FSL1_3	GO:0050755	chemokine metabolic process	2/30	15/16992	0.000311919	0.00381462	0.00203192	3569/7124	2
DE_FSL1_3	GO:0031000	response to caffeine	2/30	16/16992	0.000356088	0.00431938	0.00230078	3569/135	2
DE_FSL1_3	GO:0051047	positive regulation of secretion	5/30	362/16992	0.00039231	0.00472037	0.00251438	3569/7124/135/3552/6348	5
DE_FSL1_3	GO:0043154	negative regulation of cysteine-type endopeptidase activity involved in apoptotic process	3/30	82/16992	0.000400306	0.00473591	0.00252265	3569/135/5743	3
DE_FSL1_3	GO:0010888	negative regulation of lipid storage	2/30	17/16992	0.000403124	0.00473591	0.00252265	3569/7124	2
DE_FSL1_3	GO:0051023	regulation of immunoglobulin secretion	2/30	17/16992	0.000403124	0.00473591	0.00252265	3569/7124	2
DE_FSL1_3	GO:2001234	negative regulation of apoptotic signaling pathway	4/30	203/16992	0.000424847	0.00495212	0.00263782	7124/3552/5743/1437	4
DE_FSL1_3	GO:0052548	regulation of endopeptidase activity	5/30	370/16992	0.000433584	0.00501478	0.0026712	3569/7124/135/5743/2152	5
DE_FSL1_3	GO:2000379	positive regulation of reactive oxygen species metabolic process	3/30	85/16992	0.000444867	0.0051057	0.00271963	3569/7124/5743	3
DE_FSL1_3	GO:0032846	positive regulation of homeostatic process	4/30	207/16992	0.000457356	0.00520897	0.00277464	7124/135/5743/4216	4
DE_FSL1_3	GO:0046822	regulation of nucleocytoplasmic transport	4/30	208/16992	0.000465753	0.00526442	0.00280417	3569/7124/5743/23189	4
DE_FSL1_3	GO:2000117	negative regulation of cysteine-type endopeptidase activity	3/30	87/16992	0.000476274	0.00534287	0.00284596	3569/135/5743	3
DE_FSL1_3	GO:0045765	regulation of angiogenesis	4/30	215/16992	0.000527652	0.00587505	0.00312944	3569/3552/5743/2152	4
DE_FSL1_3	GO:1900180	regulation of protein localization to nucleus	4/30	216/16992	0.00053695	0.00593429	0.00316099	3569/7124/5743/23189	4
DE_FSL1_3	GO:0033138	positive regulation of peptidyl-serine phosphorylation	3/30	92/16992	0.000560932	0.00605524	0.00322542	3569/7124/5743	3
DE_FSL1_3	GO:0051968	positive regulation of synaptic transmission, glutamatergic	2/30	20/16992	0.000561336	0.00605524	0.00322542	135/5743	2
DE_FSL1_3	GO:0070498	interleukin-1-mediated signaling pathway	2/30	20/16992	0.000561336	0.00605524	0.00322542	3569/3552	2
DE_FSL1_3	GO:0050708	regulation of protein secretion	5/30	392/16992	0.000564127	0.00605524	0.00322542	3569/7124/135/3552/6348	5
DE_FSL1_3	GO:0009636	response to toxic substance	4/30	220/16992	0.000575314	0.0061312	0.00326588	1728/7124/5743/6348	4
DE_FSL1_3	GO:0098869	cellular oxidant detoxification	3/30	94/16992	0.000597316	0.0062783	0.00334424	1728/7124/5743	3
DE_FSL1_3	GO:0052547	regulation of peptidase activity	5/30	397/16992	0.000597533	0.0062783	0.00334424	3569/7124/135/5743/2152	5
DE_FSL1_3	GO:0046697	decidualization	2/30	21/16992	0.000619743	0.00637695	0.00339678	5743/2706	2
DE_FSL1_3	GO:0048305	immunoglobulin secretion	2/30	21/16992	0.000619743	0.00637695	0.00339678	3569/7124	2
DE_FSL1_3	GO:0050901	leukocyte tethering or rolling	2/30	21/16992	0.000619743	0.00637695	0.00339678	7124/2650	2
DE_FSL1_3	GO:0043434	response to peptide hormone	5/30	401/16992	0.000625315	0.0063902	0.00340384	3569/2650/2706/5166/23189	5
DE_FSL1_3	GO:1990748	cellular detoxification	3/30	96/16992	0.000635178	0.00644684	0.00343401	1728/7124/5743	3
DE_FSL1_3	GO:0071800	podosome assembly	2/30	22/16992	0.00068097	0.00684706	0.00364719	7124/1437	2
DE_FSL1_3	GO:0006979	response to oxidative stress	5/30	409/16992	0.000683788	0.00684706	0.00364719	3569/1728/7124/5743/2706	5
DE_FSL1_3	GO:0019318	hexose metabolic process	4/30	233/16992	0.000713503	0.00702254	0.00374066	3569/7124/5166/2517	4
DE_FSL1_3	GO:0042752	regulation of circadian rhythm	3/30	100/16992	0.000715433	0.00702254	0.00374066	3569/135/1437	3
DE_FSL1_3	GO:0098754	detoxification	3/30	100/16992	0.000715433	0.00702254	0.00374066	1728/7124/5743	3
DE_FSL1_3	GO:0050715	positive regulation of cytokine secretion	3/30	101/16992	0.000736458	0.00712532	0.00379541	7124/3552/6348	3
DE_FSL1_3	GO:2001237	negative regulation of extrinsic apoptotic signaling pathway	3/30	101/16992	0.000736458	0.00712532	0.00379541	7124/3552/1437	3
DE_FSL1_3	GO:0019430	removal of superoxide radicals	2/30	23/16992	0.000745006	0.00712532	0.00379541	1728/7124	2
DE_FSL1_3	GO:0060445	branching involved in salivary gland morphogenesis	2/30	23/16992	0.000745006	0.00712532	0.00379541	3569/7124	2
DE_FSL1_3	GO:0002791	regulation of peptide secretion	5/30	419/16992	0.000762559	0.00724674	0.00386009	3569/7124/135/3552/6348	5
DE_FSL1_3	GO:0032675	regulation of interleukin-6 production	3/30	103/16992	0.000779683	0.00736257	0.00392179	3569/7124/3552	3
DE_FSL1_3	GO:1901342	regulation of vasculature development	4/30	239/16992	0.000784617	0.00736257	0.00392179	3569/3552/5743/2152	4
DE_FSL1_3	GO:0042346	positive regulation of NF-kappaB import into nucleus	2/30	24/16992	0.000811843	0.00752342	0.00400746	7124/5743	2
DE_FSL1_3	GO:0061756	leukocyte adhesion to vascular endothelial cell	2/30	24/16992	0.000811843	0.00752342	0.00400746	7124/2650	2
DE_FSL1_3	GO:0071450	cellular response to oxygen radical	2/30	25/16992	0.000881471	0.00797296	0.00424692	1728/7124	2
DE_FSL1_3	GO:0071451	cellular response to superoxide	2/30	25/16992	0.000881471	0.00797296	0.00424692	1728/7124	2
DE_FSL1_3	GO:2000403	positive regulation of lymphocyte migration	2/30	25/16992	0.000881471	0.00797296	0.00424692	6364/6348	2
DE_FSL1_3	GO:0032868	response to insulin	4/30	247/16992	0.000887072	0.00797296	0.00424692	3569/2650/5166/23189	4
DE_FSL1_3	GO:0034599	cellular response to oxidative stress	4/30	247/16992	0.000887072	0.00797296	0.00424692	3569/1728/7124/2706	4
DE_FSL1_3	GO:0032635	interleukin-6 production	3/30	109/16992	0.000918959	0.0082101	0.00437324	3569/7124/3552	3
DE_FSL1_3	GO:0045598	regulation of fat cell differentiation	3/30	112/16992	0.00099414	0.0088165	0.00469625	3569/7124/5743	3
DE_FSL1_3	GO:0090316	positive regulation of intracellular protein transport	4/30	255/16992	0.000998652	0.0088165	0.00469625	3569/7124/5743/23189	4
DE_FSL1_3	GO:0048660	regulation of smooth muscle cell proliferation	3/30	113/16992	0.00102004	0.00888084	0.00473052	3569/7124/5743	3
DE_FSL1_3	GO:0010575	positive regulation of vascular endothelial growth factor production	2/30	27/16992	0.00102906	0.00888084	0.00473052	3552/5743	2
DE_FSL1_3	GO:0090023	positive regulation of neutrophil chemotaxis	2/30	27/16992	0.00102906	0.00888084	0.00473052	2920/2919	2
DE_FSL1_3	GO:1901652	response to peptide	5/30	448/16992	0.00102975	0.00888084	0.00473052	3569/2650/2706/5166/23189	5
DE_FSL1_3	GO:0048659	smooth muscle cell proliferation	3/30	116/16992	0.0011003	0.00943475	0.00502556	3569/7124/5743	3
DE_FSL1_3	GO:0000303	response to superoxide	2/30	28/16992	0.001107	0.009438	0.0050273	1728/7124	2
DE_FSL1_3	GO:1901214	regulation of neuron death	4/30	269/16992	0.00121719	0.0103185	0.0054963	3569/1728/135/6348	4
DE_FSL1_3	GO:0006606	protein import into nucleus	4/30	271/16992	0.00125094	0.0104854	0.00558522	3569/7124/5743/23189	4
DE_FSL1_3	GO:0044744	protein targeting to nucleus	4/30	271/16992	0.00125094	0.0104854	0.00558522	3569/7124/5743/23189	4
DE_FSL1_3	GO:0071624	positive regulation of granulocyte chemotaxis	2/30	30/16992	0.00127114	0.0105482	0.00561865	2920/2919	2
DE_FSL1_3	GO:0045766	positive regulation of angiogenesis	3/30	122/16992	0.00127257	0.0105482	0.00561865	3552/5743/2152	3
DE_FSL1_3	GO:0005996	monosaccharide metabolic process	4/30	273/16992	0.00128534	0.0105952	0.0056437	3569/7124/5166/2517	4
DE_FSL1_3	GO:1902593	single-organism nuclear import	4/30	274/16992	0.00130279	0.01068	0.00568887	3569/7124/5743/23189	4
DE_FSL1_3	GO:0033135	regulation of peptidyl-serine phosphorylation	3/30	124/16992	0.00133355	0.0108724	0.00579138	3569/7124/5743	3
DE_FSL1_3	GO:0000305	response to oxygen radical	2/30	31/16992	0.00135732	0.0109466	0.00583087	1728/7124	2
DE_FSL1_3	GO:0001963	synaptic transmission, dopaminergic	2/30	31/16992	0.00135732	0.0109466	0.00583087	135/5743	2
DE_FSL1_3	GO:0007568	aging	4/30	280/16992	0.00141098	0.0113182	0.00602882	3569/1728/5743/2706	4
DE_FSL1_3	GO:0001893	maternal placenta development	2/30	32/16992	0.00144622	0.0114775	0.00611364	5743/2706	2
DE_FSL1_3	GO:0090022	regulation of neutrophil chemotaxis	2/30	32/16992	0.00144622	0.0114775	0.00611364	2920/2919	2
DE_FSL1_3	GO:0061041	regulation of wound healing	3/30	128/16992	0.00146098	0.0115332	0.00614336	5328/2152/23189	3
DE_FSL1_3	GO:0009306	protein secretion	5/30	489/16992	0.0015196	0.0119329	0.00635622	3569/7124/135/3552/6348	5
DE_FSL1_3	GO:0071549	cellular response to dexamethasone stimulus	2/30	33/16992	0.00153784	0.0120129	0.00639883	3569/2706	2
DE_FSL1_3	GO:0036230	granulocyte activation	5/30	495/16992	0.00160363	0.01241	0.00661038	5328/10875/6348/2919/2517	5
DE_FSL1_3	GO:0046890	regulation of lipid biosynthetic process	3/30	133/16992	0.00163072	0.01241	0.00661038	7124/5743/5166	3
DE_FSL1_3	GO:0007435	salivary gland morphogenesis	2/30	34/16992	0.00163216	0.01241	0.00661038	3569/7124	2
DE_FSL1_3	GO:0034405	response to fluid shear stress	2/30	34/16992	0.00163216	0.01241	0.00661038	5743/1437	2
DE_FSL1_3	GO:0045124	regulation of bone resorption	2/30	34/16992	0.00163216	0.01241	0.00661038	3569/5166	2
DE_FSL1_3	GO:0051170	nuclear import	4/30	292/16992	0.001646	0.01241	0.00661038	3569/7124/5743/23189	4
DE_FSL1_3	GO:0002446	neutrophil mediated immunity	5/30	498/16992	0.0016469	0.01241	0.00661038	3569/5328/10875/2919/2517	5
DE_FSL1_3	GO:0032388	positive regulation of intracellular transport	4/30	293/16992	0.00166675	0.0124964	0.00665641	3569/7124/5743/23189	4
DE_FSL1_3	GO:0007271	synaptic transmission, cholinergic	2/30	35/16992	0.00172919	0.0128997	0.00687124	1728/135	2
DE_FSL1_3	GO:0071375	cellular response to peptide hormone stimulus	4/30	298/16992	0.0017732	0.0130971	0.00697638	3569/2706/5166/23189	4
DE_FSL1_3	GO:1903533	regulation of protein targeting	4/30	298/16992	0.0017732	0.0130971	0.00697638	3569/7124/5743/23189	4
DE_FSL1_3	GO:0032732	positive regulation of interleukin-1 production	2/30	36/16992	0.0018289	0.0134419	0.00716006	6364/6348	2
DE_FSL1_3	GO:1904018	positive regulation of vasculature development	3/30	139/16992	0.00185013	0.0135314	0.00720768	3552/5743/2152	3
DE_FSL1_3	GO:0043279	response to alkaloid	3/30	140/16992	0.0018884	0.0137439	0.00732089	3569/7124/135	3
DE_FSL1_3	GO:0070997	neuron death	4/30	304/16992	0.0019071	0.0138126	0.0073575	3569/1728/135/6348	4
DE_FSL1_3	GO:0042304	regulation of fatty acid biosynthetic process	2/30	37/16992	0.00193129	0.0139202	0.00741481	5743/5166	2
DE_FSL1_3	GO:0007431	salivary gland development	2/30	38/16992	0.00203635	0.0144705	0.00770794	3569/7124	2
DE_FSL1_3	GO:1905953	negative regulation of lipid localization	2/30	38/16992	0.00203635	0.0144705	0.00770794	3569/7124	2
DE_FSL1_3	GO:0014074	response to purine-containing compound	3/30	144/16992	0.00204643	0.0144705	0.00770794	3569/135/5743	3
DE_FSL1_3	GO:0048771	tissue remodeling	3/30	144/16992	0.00204643	0.0144705	0.00770794	3569/3552/5166	3
DE_FSL1_3	GO:0001959	regulation of cytokine-mediated signaling pathway	3/30	145/16992	0.00208719	0.0146891	0.00782437	3569/7124/7185	3
DE_FSL1_3	GO:2000401	regulation of lymphocyte migration	2/30	39/16992	0.00214407	0.0150186	0.00799988	6364/6348	2
DE_FSL1_3	GO:0034614	cellular response to reactive oxygen species	3/30	147/16992	0.00217022	0.0151307	0.00805958	3569/1728/7124	3
DE_FSL1_3	GO:1901653	cellular response to peptide	4/30	320/16992	0.00229833	0.0159493	0.00849567	3569/2706/5166/23189	4
DE_FSL1_3	GO:0017038	protein import	4/30	321/16992	0.00232449	0.0160314	0.00853935	3569/7124/5743/23189	4
DE_FSL1_3	GO:0060759	regulation of response to cytokine stimulus	3/30	151/16992	0.00234238	0.0160314	0.00853935	3569/7124/7185	3
DE_FSL1_3	GO:1903034	regulation of response to wounding	3/30	151/16992	0.00234238	0.0160314	0.00853935	5328/2152/23189	3
DE_FSL1_3	GO:0071548	response to dexamethasone	2/30	41/16992	0.00236747	0.0160557	0.00855233	3569/2706	2
DE_FSL1_3	GO:0072678	T cell migration	2/30	41/16992	0.00236747	0.0160557	0.00855233	6364/6348	2
DE_FSL1_3	GO:0009108	coenzyme biosynthetic process	3/30	154/16992	0.00247693	0.0166135	0.00884944	441024/5743/5166	3
DE_FSL1_3	GO:0010883	regulation of lipid storage	2/30	42/16992	0.00248312	0.0166135	0.00884944	3569/7124	2
DE_FSL1_3	GO:0046850	regulation of bone remodeling	2/30	42/16992	0.00248312	0.0166135	0.00884944	3569/5166	2
DE_FSL1_3	GO:2000377	regulation of reactive oxygen species metabolic process	3/30	155/16992	0.00252282	0.0168038	0.00895079	3569/7124/5743	3
DE_FSL1_3	GO:0045599	negative regulation of fat cell differentiation	2/30	43/16992	0.0026014	0.0172501	0.00918855	3569/7124	2
DE_FSL1_3	GO:0010565	regulation of cellular ketone metabolic process	3/30	160/16992	0.0027602	0.0182222	0.00970634	1728/5743/5166	3
DE_FSL1_3	GO:0009408	response to heat	3/30	161/16992	0.00280928	0.0184645	0.0098354	3569/3552/5743	3
DE_FSL1_3	GO:0042345	regulation of NF-kappaB import into nucleus	2/30	45/16992	0.00284579	0.0185411	0.00987622	7124/5743	2
DE_FSL1_3	GO:0042348	NF-kappaB import into nucleus	2/30	45/16992	0.00284579	0.0185411	0.00987622	7124/5743	2
DE_FSL1_3	GO:0033002	muscle cell proliferation	3/30	166/16992	0.00306275	0.0198368	0.0105664	3569/7124/5743	3
DE_FSL1_3	GO:0000060	protein import into nucleus, translocation	2/30	47/16992	0.00310058	0.0198368	0.0105664	3569/7124	2
DE_FSL1_3	GO:0042993	positive regulation of transcription factor import into nucleus	2/30	47/16992	0.00310058	0.0198368	0.0105664	7124/5743	2
DE_FSL1_3	GO:0046677	response to antibiotic	2/30	47/16992	0.00310058	0.0198368	0.0105664	3569/2706	2
DE_FSL1_3	GO:0007596	blood coagulation	4/30	348/16992	0.00311114	0.0198368	0.0105664	3569/135/5328/2152	4
DE_FSL1_3	GO:0007159	leukocyte cell-cell adhesion	4/30	349/16992	0.00314337	0.019957	0.0106304	3569/7124/135/2650	4
DE_FSL1_3	GO:0035272	exocrine system development	2/30	48/16992	0.00323184	0.0201508	0.0107336	3569/7124	2
DE_FSL1_3	GO:0050710	negative regulation of cytokine secretion	2/30	48/16992	0.00323184	0.0201508	0.0107336	3569/7124	2
DE_FSL1_3	GO:0071622	regulation of granulocyte chemotaxis	2/30	48/16992	0.00323184	0.0201508	0.0107336	2920/2919	2
DE_FSL1_3	GO:0090303	positive regulation of wound healing	2/30	48/16992	0.00323184	0.0201508	0.0107336	2152/23189	2
DE_FSL1_3	GO:0050817	coagulation	4/30	352/16992	0.00324142	0.0201508	0.0107336	3569/135/5328/2152	4
DE_FSL1_3	GO:0007599	hemostasis	4/30	353/16992	0.00327456	0.0202724	0.0107984	3569/135/5328/2152	4
DE_FSL1_3	GO:0043525	positive regulation of neuron apoptotic process	2/30	49/16992	0.00336568	0.0207504	0.011053	1728/6348	2
DE_FSL1_3	GO:0034504	protein localization to nucleus	4/30	359/16992	0.00347833	0.0213567	0.011376	3569/7124/5743/23189	4
DE_FSL1_3	GO:0031663	lipopolysaccharide-mediated signaling pathway	2/30	50/16992	0.00350209	0.0214144	0.0114067	7124/6348	2
DE_FSL1_3	GO:0045453	bone resorption	2/30	51/16992	0.00364104	0.0221732	0.0118109	3569/5166	2
DE_FSL1_3	GO:0002637	regulation of immunoglobulin production	2/30	52/16992	0.00378254	0.0229413	0.01222	3569/7124	2
DE_FSL1_3	GO:0001503	ossification	4/30	373/16992	0.00398722	0.0239876	0.0127774	3569/7124/5743/6348	4
DE_FSL1_3	GO:0033157	regulation of intracellular protein transport	4/30	373/16992	0.00398722	0.0239876	0.0127774	3569/7124/5743/23189	4
DE_FSL1_3	GO:1903829	positive regulation of cellular protein localization	4/30	375/16992	0.00406383	0.0242117	0.0128967	3569/7124/5743/23189	4
DE_FSL1_3	GO:0010803	regulation of tumor necrosis factor-mediated signaling pathway	2/30	54/16992	0.00407314	0.0242117	0.0128967	7124/7185	2
DE_FSL1_3	GO:0050918	positive chemotaxis	2/30	54/16992	0.00407314	0.0242117	0.0128967	6348/2152	2
DE_FSL1_3	GO:0030278	regulation of ossification	3/30	184/16992	0.00409025	0.0242169	0.0128995	3569/7124/6348	3
DE_FSL1_3	GO:0002573	myeloid leukocyte differentiation	3/30	185/16992	0.00415275	0.0244897	0.0130448	7124/6348/1437	3
DE_FSL1_3	GO:0045740	positive regulation of DNA replication	2/30	55/16992	0.00422222	0.0247042	0.013159	3569/1437	2
DE_FSL1_3	GO:1903036	positive regulation of response to wounding	2/30	55/16992	0.00422222	0.0247042	0.013159	2152/23189	2
DE_FSL1_3	GO:0048545	response to steroid hormone	4/30	383/16992	0.00438031	0.025529	0.0135984	3569/7124/5743/2706	4
DE_FSL1_3	GO:0006801	superoxide metabolic process	2/30	58/16992	0.0046845	0.0267788	0.0142641	1728/7124	2
DE_FSL1_3	GO:0032652	regulation of interleukin-1 production	2/30	58/16992	0.0046845	0.0267788	0.0142641	6364/6348	2
DE_FSL1_3	GO:0042531	positive regulation of tyrosine phosphorylation of STAT protein	2/30	58/16992	0.0046845	0.0267788	0.0142641	3569/1437	2
DE_FSL1_3	GO:0051966	regulation of synaptic transmission, glutamatergic	2/30	58/16992	0.0046845	0.0267788	0.0142641	135/5743	2
DE_FSL1_3	GO:0071385	cellular response to glucocorticoid stimulus	2/30	58/16992	0.0046845	0.0267788	0.0142641	3569/2706	2
DE_FSL1_3	GO:0006006	glucose metabolic process	3/30	194/16992	0.0047416	0.0268991	0.0143282	3569/7124/5166	3
DE_FSL1_3	GO:0043523	regulation of neuron apoptotic process	3/30	194/16992	0.0047416	0.0268991	0.0143282	1728/135/6348	3
DE_FSL1_3	GO:0051188	cofactor biosynthetic process	3/30	195/16992	0.00480999	0.0271837	0.0144798	441024/5743/5166	3
DE_FSL1_3	GO:1902117	positive regulation of organelle assembly	2/30	59/16992	0.00484356	0.0272702	0.0145259	7124/1437	2
DE_FSL1_3	GO:0007623	circadian rhythm	3/30	196/16992	0.00487897	0.0273663	0.0145771	3569/135/1437	3
DE_FSL1_3	GO:0060135	maternal process involved in female pregnancy	2/30	60/16992	0.00500511	0.0279366	0.0148808	5743/2706	2
DE_FSL1_3	GO:0051346	negative regulation of hydrolase activity	4/30	398/16992	0.00501809	0.0279366	0.0148808	3569/7124/135/5743	4
DE_FSL1_3	GO:0046889	positive regulation of lipid biosynthetic process	2/30	62/16992	0.00533559	0.0293782	0.0156487	7124/5743	2
DE_FSL1_3	GO:0071384	cellular response to corticosteroid stimulus	2/30	62/16992	0.00533559	0.0293782	0.0156487	3569/2706	2
DE_FSL1_3	GO:0044708	single-organism behavior	4/30	405/16992	0.00533612	0.0293782	0.0156487	3569/135/5743/1437	4
DE_FSL1_3	GO:0001649	osteoblast differentiation	3/30	204/16992	0.00545254	0.0297562	0.0158501	3569/7124/6348	3
DE_FSL1_3	GO:0045444	fat cell differentiation	3/30	204/16992	0.00545254	0.0297562	0.0158501	3569/7124/5743	3
DE_FSL1_3	GO:0002718	regulation of cytokine production involved in immune response	2/30	63/16992	0.00550451	0.0297562	0.0158501	3569/7124	2
DE_FSL1_3	GO:0019915	lipid storage	2/30	63/16992	0.00550451	0.0297562	0.0158501	3569/7124	2
DE_FSL1_3	GO:0045670	regulation of osteoclast differentiation	2/30	63/16992	0.00550451	0.0297562	0.0158501	7124/6348	2
DE_FSL1_3	GO:0051924	regulation of calcium ion transport	3/30	205/16992	0.00552697	0.0297698	0.0158574	135/5743/6348	3
DE_FSL1_3	GO:0001525	angiogenesis	4/30	411/16992	0.00561931	0.0300502	0.0160067	3569/3552/5743/2152	4
DE_FSL1_3	GO:0031667	response to nutrient levels	4/30	411/16992	0.00561931	0.0300502	0.0160067	3569/1728/5743/5166	4
DE_FSL1_3	GO:0051054	positive regulation of DNA metabolic process	3/30	210/16992	0.00590834	0.031483	0.0167699	3569/4216/1437	3
DE_FSL1_3	GO:0034103	regulation of tissue remodeling	2/30	66/16992	0.00602587	0.0317689	0.0169222	3569/5166	2
DE_FSL1_3	GO:0043507	positive regulation of JUN kinase activity	2/30	66/16992	0.00602587	0.0317689	0.0169222	7124/4216	2
DE_FSL1_3	GO:0050830	defense response to Gram-positive bacterium	2/30	66/16992	0.00602587	0.0317689	0.0169222	3569/7124	2
DE_FSL1_3	GO:0031349	positive regulation of defense response	4/30	420/16992	0.00606282	0.0318511	0.016966	3569/7124/5743/6348	4
DE_FSL1_3	GO:0048608	reproductive structure development	4/30	421/16992	0.0061135	0.0320047	0.0170478	5743/4216/2706/1437	4
DE_FSL1_3	GO:0031644	regulation of neurological system process	2/30	67/16992	0.0062045	0.0322547	0.017181	3569/6348	2
DE_FSL1_3	GO:0042509	regulation of tyrosine phosphorylation of STAT protein	2/30	67/16992	0.0062045	0.0322547	0.017181	3569/1437	2
DE_FSL1_3	GO:0061458	reproductive system development	4/30	424/16992	0.00626725	0.0324679	0.0172945	5743/4216/2706/1437	4
DE_FSL1_3	GO:0032612	interleukin-1 production	2/30	68/16992	0.00638553	0.0328525	0.0174994	6364/6348	2
DE_FSL1_3	GO:1901216	positive regulation of neuron death	2/30	68/16992	0.00638553	0.0328525	0.0174994	1728/6348	2
DE_FSL1_3	GO:0006970	response to osmotic stress	2/30	69/16992	0.00656896	0.03368	0.0179402	7124/5743	2
DE_FSL1_3	GO:0051402	neuron apoptotic process	3/30	219/16992	0.00663393	0.0338967	0.0180556	1728/135/6348	3
DE_FSL1_3	GO:0009266	response to temperature stimulus	3/30	221/16992	0.00680208	0.0346372	0.01845	3569/3552/5743	3
DE_FSL1_3	GO:0007260	tyrosine phosphorylation of STAT protein	2/30	71/16992	0.00694299	0.0352345	0.0187682	3569/1437	2
DE_FSL1_3	GO:0046427	positive regulation of JAK-STAT cascade	2/30	72/16992	0.00713357	0.0357779	0.0190577	3569/1437	2
DE_FSL1_3	GO:0046849	bone remodeling	2/30	72/16992	0.00713357	0.0357779	0.0190577	3569/5166	2
DE_FSL1_3	GO:1904894	positive regulation of STAT cascade	2/30	72/16992	0.00713357	0.0357779	0.0190577	3569/1437	2
DE_FSL1_3	GO:0042180	cellular ketone metabolic process	3/30	225/16992	0.007146	0.0357779	0.0190577	1728/5743/5166	3
DE_FSL1_3	GO:0009991	response to extracellular stimulus	4/30	442/16992	0.00724445	0.0361496	0.0192556	3569/1728/5743/5166	4
DE_FSL1_3	GO:0030279	negative regulation of ossification	2/30	73/16992	0.00732651	0.0364372	0.0194088	7124/6348	2
DE_FSL1_3	GO:0000302	response to reactive oxygen species	3/30	228/16992	0.00741063	0.0367331	0.0195665	3569/1728/7124	3
DE_FSL1_3	GO:0046634	regulation of alpha-beta T cell activation	2/30	74/16992	0.0075218	0.0371607	0.0197942	3569/135	2
DE_FSL1_3	GO:0002708	positive regulation of lymphocyte mediated immunity	2/30	75/16992	0.00771945	0.0378862	0.0201807	3569/7124	2
DE_FSL1_3	GO:0035249	synaptic transmission, glutamatergic	2/30	75/16992	0.00771945	0.0378862	0.0201807	135/5743	2
DE_FSL1_3	GO:0044723	single-organism carbohydrate metabolic process	4/30	451/16992	0.00776904	0.0380046	0.0202437	3569/7124/5166/2517	4
DE_FSL1_3	GO:0010951	negative regulation of endopeptidase activity	3/30	233/16992	0.00786455	0.0383461	0.0204256	3569/135/5743	3
DE_FSL1_3	GO:0002824	positive regulation of adaptive immune response based on somatic recombination of immune receptors built from immunoglobulin superfamily domains	2/30	76/16992	0.00791943	0.0384879	0.0205012	3569/7124	2
DE_FSL1_3	GO:0051091	positive regulation of sequence-specific DNA binding transcription factor activity	3/30	234/16992	0.00795727	0.0385462	0.0205323	3569/7124/7185	3
DE_FSL1_3	GO:0002367	cytokine production involved in immune response	2/30	78/16992	0.00832639	0.0400741	0.0213461	3569/7124	2
DE_FSL1_3	GO:0070542	response to fatty acid	2/30	78/16992	0.00832639	0.0400741	0.0213461	5743/5166	2
DE_FSL1_3	GO:1902105	regulation of leukocyte differentiation	3/30	239/16992	0.00843063	0.0404453	0.0215438	3569/7124/6348	3
DE_FSL1_3	GO:0002521	leukocyte differentiation	4/30	464/16992	0.00857041	0.0408532	0.0217611	3569/7124/6348/1437	4
DE_FSL1_3	GO:0006913	nucleocytoplasmic transport	4/30	464/16992	0.00857041	0.0408532	0.0217611	3569/7124/5743/23189	4
DE_FSL1_3	GO:0002821	positive regulation of adaptive immune response	2/30	80/16992	0.0087426	0.0414094	0.0220573	3569/7124	2
DE_FSL1_3	GO:0019217	regulation of fatty acid metabolic process	2/30	80/16992	0.0087426	0.0414094	0.0220573	5743/5166	2
DE_FSL1_3	GO:0010466	negative regulation of peptidase activity	3/30	244/16992	0.00892033	0.0421175	0.0224345	3569/135/5743	3
DE_FSL1_3	GO:0051169	nuclear transport	4/30	472/16992	0.00908973	0.042782	0.0227885	3569/7124/5743/23189	4
DE_FSL1_3	GO:0006919	activation of cysteine-type endopeptidase activity involved in apoptotic process	2/30	82/16992	0.009168	0.0430146	0.0229124	7124/2152	2
DE_FSL1_3	GO:0043506	regulation of JUN kinase activity	2/30	83/16992	0.00938413	0.0438906	0.023379	7124/4216	2
DE_FSL1_3	GO:0030193	regulation of blood coagulation	2/30	84/16992	0.00960253	0.0444937	0.0237003	5328/2152	2
DE_FSL1_3	GO:1900046	regulation of hemostasis	2/30	84/16992	0.00960253	0.0444937	0.0237003	5328/2152	2
DE_FSL1_3	GO:1901655	cellular response to ketone	2/30	84/16992	0.00960253	0.0444937	0.0237003	3569/2706	2
DE_FSL1_3	GO:0002283	neutrophil activation involved in immune response	4/30	485/16992	0.00997715	0.0459442	0.0244729	5328/10875/2919/2517	4
DE_FSL1_3	GO:0043312	neutrophil degranulation	4/30	485/16992	0.00997715	0.0459442	0.0244729	5328/10875/2919/2517	4
DE_FSL1_3	GO:0030316	osteoclast differentiation	2/30	86/16992	0.0100461	0.0461194	0.0245662	7124/6348	2
DE_FSL1_3	GO:1903901	negative regulation of viral life cycle	2/30	87/16992	0.0102713	0.0470085	0.0250398	7124/6348	2
DE_FSL1_3	GO:0042119	neutrophil activation	4/30	490/16992	0.010333	0.0471465	0.0251133	5328/10875/2919/2517	4
DE_FSL1_3	GO:0048514	blood vessel morphogenesis	4/30	492/16992	0.0104777	0.0476111	0.0253608	3569/3552/5743/2152	4
DE_FSL1_3	GO:0050818	regulation of coagulation	2/30	88/16992	0.0104987	0.0476111	0.0253608	5328/2152	2
DE_FSL1_3	GO:0044057	regulation of system process	4/30	493/16992	0.0105505	0.0477011	0.0254088	3569/135/5743/6348	4
DE_FSL1_3	GO:0002705	positive regulation of leukocyte mediated immunity	2/30	89/16992	0.0107284	0.0480682	0.0256043	3569/7124	2
DE_FSL1_3	GO:0042990	regulation of transcription factor import into nucleus	2/30	89/16992	0.0107284	0.0480682	0.0256043	7124/5743	2
DE_FSL1_3	GO:1904019	epithelial cell apoptotic process	2/30	89/16992	0.0107284	0.0480682	0.0256043	3569/7124	2
DE_FSL1_3	GO:0032386	regulation of intracellular transport	4/30	498/16992	0.0109196	0.0487786	0.0259827	3569/7124/5743/23189	4
DE_FSL1_3	GO:0042991	transcription factor import into nucleus	2/30	90/16992	0.0109602	0.0488139	0.0260015	7124/5743	2
DE_FSL1_3	GO:0042742	defense response to bacterium	3/30	264/16992	0.011045	0.0490452	0.0261247	3569/6364/7124	3
DE_CL75_1	GO:0071347	cellular response to interleukin-1	7/12	90/16992	7.14623e-14	9.70458e-11	2.80584e-11	6358/1958/3569/6349/1906/6364/3552	7
DE_CL75_1	GO:0070555	response to interleukin-1	7/12	115/16992	4.16368e-13	2.82714e-10	8.17396e-11	6358/1958/3569/6349/1906/6364/3552	7
DE_CL75_1	GO:0097529	myeloid leukocyte migration	7/12	166/16992	5.68562e-12	2.57369e-09	7.44118e-10	6358/2920/3569/6349/1906/6364/3552	7
DE_CL75_1	GO:1990266	neutrophil migration	6/12	95/16992	2.34027e-11	7.94523e-09	2.29716e-09	6358/2920/6349/1906/6364/3552	6
DE_CL75_1	GO:0002687	positive regulation of leukocyte migration	6/12	115/16992	7.53067e-11	1.99424e-08	5.76585e-09	7124/2920/3569/1906/6364/3552	6
DE_CL75_1	GO:0097530	granulocyte migration	6/12	118/16992	8.81108e-11	1.99424e-08	5.76585e-09	6358/2920/6349/1906/6364/3552	6
DE_CL75_1	GO:0050900	leukocyte migration	8/12	454/16992	1.10119e-10	2.13631e-08	6.17662e-09	7124/6358/2920/3569/6349/1906/6364/3552	8
DE_CL75_1	GO:0034612	response to tumor necrosis factor	7/12	288/16992	2.75256e-10	4.67248e-08	1.35093e-08	7124/6358/5743/3569/6349/1906/6364	7
DE_CL75_1	GO:0002685	regulation of leukocyte migration	6/12	158/16992	5.18508e-10	7.82371e-08	2.26203e-08	7124/2920/3569/1906/6364/3552	6
DE_CL75_1	GO:0071674	mononuclear cell migration	5/12	78/16992	1.38212e-09	1.87692e-07	5.42664e-08	7124/6358/3569/6349/6364	5
DE_CL75_1	GO:0030595	leukocyte chemotaxis	6/12	191/16992	1.62899e-09	1.89632e-07	5.48272e-08	6358/2920/3569/6349/1906/6364	6
DE_CL75_1	GO:0070098	chemokine-mediated signaling pathway	5/12	81/16992	1.67568e-09	1.89632e-07	5.48272e-08	6358/2920/6349/1906/6364	5
DE_CL75_1	GO:0030335	positive regulation of cell migration	7/12	395/16992	2.49284e-09	2.47929e-07	7.16825e-08	7124/2920/5743/3569/1906/6364/3552	7
DE_CL75_1	GO:0030593	neutrophil chemotaxis	5/12	88/16992	2.55597e-09	2.47929e-07	7.16825e-08	6358/2920/6349/1906/6364	5
DE_CL75_1	GO:2000147	positive regulation of cell motility	7/12	410/16992	3.22957e-09	2.92384e-07	8.45354e-08	7124/2920/5743/3569/1906/6364/3552	7
DE_CL75_1	GO:0051272	positive regulation of cellular component movement	7/12	420/16992	3.81765e-09	3.24023e-07	9.36832e-08	7124/2920/5743/3569/1906/6364/3552	7
DE_CL75_1	GO:0042035	regulation of cytokine biosynthetic process	5/12	97/16992	4.19167e-09	3.34841e-07	9.68108e-08	7124/1958/3569/6364/3552	5
DE_CL75_1	GO:0040017	positive regulation of locomotion	7/12	438/16992	5.10759e-09	3.8534e-07	1.11411e-07	7124/2920/5743/3569/1906/6364/3552	7
DE_CL75_1	GO:0042089	cytokine biosynthetic process	5/12	108/16992	7.22269e-09	4.9042e-07	1.41793e-07	7124/1958/3569/6364/3552	5
DE_CL75_1	GO:0071621	granulocyte chemotaxis	5/12	108/16992	7.22269e-09	4.9042e-07	1.41793e-07	6358/2920/6349/1906/6364	5
DE_CL75_1	GO:0042107	cytokine metabolic process	5/12	110/16992	7.92493e-09	5.06044e-07	1.4631e-07	7124/1958/3569/6364/3552	5
DE_CL75_1	GO:0060326	cell chemotaxis	6/12	250/16992	8.19807e-09	5.06044e-07	1.4631e-07	6358/2920/3569/6349/1906/6364	6
DE_CL75_1	GO:0045429	positive regulation of nitric oxide biosynthetic process	4/12	40/16992	1.28527e-08	7.05523e-07	2.03984e-07	7124/5743/3569/1906	4
DE_CL75_1	GO:1904407	positive regulation of nitric oxide metabolic process	4/12	40/16992	1.28527e-08	7.05523e-07	2.03984e-07	7124/5743/3569/1906	4
DE_CL75_1	GO:0071356	cellular response to tumor necrosis factor	6/12	270/16992	1.29883e-08	7.05523e-07	2.03984e-07	7124/6358/3569/6349/1906/6364	6
DE_CL75_1	GO:0006953	acute-phase response	4/12	46/16992	2.28978e-08	1.19597e-06	3.45785e-07	7124/5743/3569/3552	4
DE_CL75_1	GO:1903428	positive regulation of reactive oxygen species biosynthetic process	4/12	47/16992	2.50184e-08	1.25833e-06	3.63816e-07	7124/5743/3569/1906	4
DE_CL75_1	GO:0032496	response to lipopolysaccharide	6/12	304/16992	2.63521e-08	1.27808e-06	3.69524e-07	7124/2920/5743/3569/1906/6364	6
DE_CL75_1	GO:0051384	response to glucocorticoid	5/12	145/16992	3.18706e-08	1.41348e-06	4.08673e-07	3456/7124/5743/3569/1906	5
DE_CL75_1	GO:0001660	fever generation	3/12	10/16992	3.22025e-08	1.41348e-06	4.08673e-07	7124/5743/3552	3
DE_CL75_1	GO:0032722	positive regulation of chemokine production	4/12	50/16992	3.22665e-08	1.41348e-06	4.08673e-07	7124/1958/3569/3552	4
DE_CL75_1	GO:0002237	response to molecule of bacterial origin	6/12	319/16992	3.51024e-08	1.48966e-06	4.30698e-07	7124/2920/5743/3569/1906/6364	6
DE_CL75_1	GO:0045428	regulation of nitric oxide biosynthetic process	4/12	52/16992	3.79017e-08	1.55971e-06	4.50952e-07	7124/5743/3569/1906	4
DE_CL75_1	GO:0031960	response to corticosteroid	5/12	161/16992	5.38661e-08	2.15147e-06	6.22045e-07	3456/7124/5743/3569/1906	5
DE_CL75_1	GO:0002548	monocyte chemotaxis	4/12	59/16992	6.35499e-08	2.46574e-06	7.12906e-07	6358/3569/6349/6364	4
DE_CL75_1	GO:0042108	positive regulation of cytokine biosynthetic process	4/12	60/16992	6.80635e-08	2.56751e-06	7.4233e-07	7124/1958/6364/3552	4
DE_CL75_1	GO:0045073	regulation of chemokine biosynthetic process	3/12	13/16992	7.66579e-08	2.81355e-06	8.13468e-07	7124/1958/3569	3
DE_CL75_1	GO:0006809	nitric oxide biosynthetic process	4/12	63/16992	8.30481e-08	2.96788e-06	8.58087e-07	7124/5743/3569/1906	4
DE_CL75_1	GO:0070374	positive regulation of ERK1 and ERK2 cascade	5/12	181/16992	9.67408e-08	3.311e-06	9.57293e-07	7124/6358/3569/6349/6364	5
DE_CL75_1	GO:0042033	chemokine biosynthetic process	3/12	14/16992	9.75259e-08	3.311e-06	9.57293e-07	7124/1958/3569	3
DE_CL75_1	GO:0032642	regulation of chemokine production	4/12	68/16992	1.13328e-07	3.57906e-06	1.03479e-06	7124/1958/3569/3552	4
DE_CL75_1	GO:0046209	nitric oxide metabolic process	4/12	68/16992	1.13328e-07	3.57906e-06	1.03479e-06	7124/5743/3569/1906	4
DE_CL75_1	GO:1903426	regulation of reactive oxygen species biosynthetic process	4/12	68/16992	1.13328e-07	3.57906e-06	1.03479e-06	7124/5743/3569/1906	4
DE_CL75_1	GO:0001819	positive regulation of cytokine production	6/12	391/16992	1.17445e-07	3.62477e-06	1.04801e-06	7124/1958/5743/3569/6364/3552	6
DE_CL75_1	GO:0050755	chemokine metabolic process	3/12	15/16992	1.21859e-07	3.67743e-06	1.06324e-06	7124/1958/3569	3
DE_CL75_1	GO:2001057	reactive nitrogen species metabolic process	4/12	71/16992	1.35057e-07	3.98713e-06	1.15278e-06	7124/5743/3569/1906	4
DE_CL75_1	GO:0048661	positive regulation of smooth muscle cell proliferation	4/12	72/16992	1.42948e-07	4.13029e-06	1.19417e-06	7124/5743/3569/1906	4
DE_CL75_1	GO:0032602	chemokine production	4/12	75/16992	1.68693e-07	4.7726e-06	1.37988e-06	7124/1958/3569/3552	4
DE_CL75_1	GO:0031649	heat generation	3/12	17/16992	1.81974e-07	5.04328e-06	1.45814e-06	7124/5743/3552	3
DE_CL75_1	GO:2000379	positive regulation of reactive oxygen species metabolic process	4/12	85/16992	2.79961e-07	7.60374e-06	2.19843e-06	7124/5743/3569/1906	4
DE_CL75_1	GO:1903409	reactive oxygen species biosynthetic process	4/12	86/16992	2.93507e-07	7.81534e-06	2.25961e-06	7124/5743/3569/1906	4
DE_CL75_1	GO:0070498	interleukin-1-mediated signaling pathway	3/12	20/16992	3.04711e-07	7.95763e-06	2.30075e-06	1958/3569/3552	3
DE_CL75_1	GO:0043410	positive regulation of MAPK cascade	6/12	475/16992	3.70376e-07	9.49002e-06	2.7438e-06	7124/6358/3569/6349/1906/6364	6
DE_CL75_1	GO:0033138	positive regulation of peptidyl-serine phosphorylation	4/12	92/16992	3.85319e-07	9.69006e-06	2.80164e-06	3456/7124/5743/3569	4
DE_CL75_1	GO:0070372	regulation of ERK1 and ERK2 cascade	5/12	247/16992	4.54232e-07	1.12154e-05	3.24265e-06	7124/6358/3569/6349/6364	5
DE_CL75_1	GO:0032103	positive regulation of response to external stimulus	5/12	261/16992	5.96816e-07	1.44728e-05	4.18444e-06	7124/2920/5743/3569/1906	5
DE_CL75_1	GO:0070371	ERK1 and ERK2 cascade	5/12	263/16992	6.19788e-07	1.47662e-05	4.26927e-06	7124/6358/3569/6349/6364	5
DE_CL75_1	GO:0002675	positive regulation of acute inflammatory response	3/12	27/16992	7.7965e-07	1.82546e-05	5.27785e-06	7124/5743/3569	3
DE_CL75_1	GO:0048660	regulation of smooth muscle cell proliferation	4/12	113/16992	8.80893e-07	2.02755e-05	5.86214e-06	7124/5743/3569/1906	4
DE_CL75_1	GO:0048659	smooth muscle cell proliferation	4/12	116/16992	9.78492e-07	2.21465e-05	6.40312e-06	7124/5743/3569/1906	4
DE_CL75_1	GO:1902624	positive regulation of neutrophil migration	3/12	30/16992	1.08089e-06	2.40631e-05	6.95725e-06	2920/1906/3552	3
DE_CL75_1	GO:0033135	regulation of peptidyl-serine phosphorylation	4/12	124/16992	1.27813e-06	2.79952e-05	8.09412e-06	3456/7124/5743/3569	4
DE_CL75_1	GO:0010574	regulation of vascular endothelial growth factor production	3/12	32/16992	1.31945e-06	2.84414e-05	8.22313e-06	5743/3569/3552	3
DE_CL75_1	GO:0010573	vascular endothelial growth factor production	3/12	34/16992	1.59058e-06	3.35647e-05	9.7044e-06	5743/3569/3552	3
DE_CL75_1	GO:0001101	response to acid chemical	5/12	319/16992	1.60656e-06	3.35647e-05	9.7044e-06	7124/1958/5743/3569/1906	5
DE_CL75_1	GO:0002526	acute inflammatory response	4/12	132/16992	1.64122e-06	3.37694e-05	9.76358e-06	7124/5743/3569/3552	4
DE_CL75_1	GO:1902622	regulation of neutrophil migration	3/12	35/16992	1.73901e-06	3.52474e-05	1.01909e-05	2920/1906/3552	3
DE_CL75_1	GO:0071346	cellular response to interferon-gamma	4/12	138/16992	1.96009e-06	3.91441e-05	1.13175e-05	6358/6349/1906/6364	4
DE_CL75_1	GO:0001659	temperature homeostasis	3/12	37/16992	2.06285e-06	4.05993e-05	1.17383e-05	7124/5743/3552	3
DE_CL75_1	GO:0001959	regulation of cytokine-mediated signaling pathway	4/12	145/16992	2.38785e-06	4.63243e-05	1.33935e-05	3456/7124/3569/1906	4
DE_CL75_1	GO:0060759	regulation of response to cytokine stimulus	4/12	151/16992	2.80661e-06	5.32943e-05	1.54087e-05	3456/7124/3569/1906	4
DE_CL75_1	GO:0071548	response to dexamethasone	3/12	41/16992	2.82562e-06	5.32943e-05	1.54087e-05	3456/3569/1906	3
DE_CL75_1	GO:2000377	regulation of reactive oxygen species metabolic process	4/12	155/16992	3.11455e-06	5.79392e-05	1.67517e-05	7124/5743/3569/1906	4
DE_CL75_1	GO:0034341	response to interferon-gamma	4/12	160/16992	3.53394e-06	6.48527e-05	1.87505e-05	6358/6349/1906/6364	4
DE_CL75_1	GO:0048545	response to steroid hormone	5/12	383/16992	3.94049e-06	7.13492e-05	2.06288e-05	3456/7124/5743/3569/1906	5
DE_CL75_1	GO:0033002	muscle cell proliferation	4/12	166/16992	4.09093e-06	7.30985e-05	2.11346e-05	7124/5743/3569/1906	4
DE_CL75_1	GO:0048247	lymphocyte chemotaxis	3/12	56/16992	7.30396e-06	0.000128815	3.72437e-05	6358/6349/6364	3
DE_CL75_1	GO:0071385	cellular response to glucocorticoid stimulus	3/12	58/16992	8.1238e-06	0.000141437	4.08931e-05	3456/3569/1906	3
DE_CL75_1	GO:0071384	cellular response to corticosteroid stimulus	3/12	62/16992	9.94146e-06	0.000170892	4.94092e-05	3456/3569/1906	3
DE_CL75_1	GO:0002718	regulation of cytokine production involved in immune response	3/12	63/16992	1.04344e-05	0.000177124	5.12108e-05	3456/7124/3569	3
DE_CL75_1	GO:0032755	positive regulation of interleukin-6 production	3/12	66/16992	1.20095e-05	0.000201344	5.82135e-05	7124/3569/3552	3
DE_CL75_1	GO:0010035	response to inorganic substance	5/12	485/16992	1.24504e-05	0.000206191	5.9615e-05	7124/5743/3569/1906/3552	5
DE_CL75_1	GO:0002673	regulation of acute inflammatory response	3/12	71/16992	1.49702e-05	0.000244934	7.08165e-05	7124/5743/3569	3
DE_CL75_1	GO:0072593	reactive oxygen species metabolic process	4/12	236/16992	1.64521e-05	0.000265975	7.69e-05	7124/5743/3569/1906	4
DE_CL75_1	GO:1901342	regulation of vasculature development	4/12	239/16992	1.72906e-05	0.000276242	7.98685e-05	1958/5743/3569/3552	4
DE_CL75_1	GO:0002367	cytokine production involved in immune response	3/12	78/16992	1.98706e-05	0.000313771	9.07189e-05	3456/7124/3569	3
DE_CL75_1	GO:0031652	positive regulation of heat generation	2/12	10/16992	2.05097e-05	0.000316502	9.15086e-05	7124/5743	2
DE_CL75_1	GO:0045080	positive regulation of chemokine biosynthetic process	2/12	10/16992	2.05097e-05	0.000316502	9.15086e-05	7124/1958	2
DE_CL75_1	GO:0072676	lymphocyte migration	3/12	83/16992	2.39511e-05	0.000365456	0.000105662	6358/6349/6364	3
DE_CL75_1	GO:0035745	T-helper 2 cell cytokine production	2/12	11/16992	2.50576e-05	0.000378091	0.000109316	3456/3569	2
DE_CL75_1	GO:0042742	defense response to bacterium	4/12	264/16992	2.55594e-05	0.000381425	0.000110279	3456/7124/3569/6364	4
DE_CL75_1	GO:0002690	positive regulation of leukocyte chemotaxis	3/12	86/16992	2.66456e-05	0.000393313	0.000113716	2920/3569/1906	3
DE_CL75_1	GO:0031650	regulation of heat generation	2/12	12/16992	3.00573e-05	0.000438901	0.000126897	7124/5743	2
DE_CL75_1	GO:0018105	peptidyl-serine phosphorylation	4/12	277/16992	3.08585e-05	0.000445807	0.000128894	3456/7124/5743/3569	4
DE_CL75_1	GO:0035743	CD4-positive, alpha-beta T cell cytokine production	2/12	13/16992	3.55083e-05	0.000507582	0.000146755	3456/3569	2
DE_CL75_1	GO:0042307	positive regulation of protein import into nucleus	3/12	95/16992	3.59093e-05	0.000507968	0.000146866	7124/5743/3569	3
DE_CL75_1	GO:1904591	positive regulation of protein import	3/12	97/16992	3.82203e-05	0.000535084	0.000154706	7124/5743/3569	3
DE_CL75_1	GO:0018209	peptidyl-serine modification	4/12	294/16992	3.8957e-05	0.000539833	0.000156079	3456/7124/5743/3569	4
DE_CL75_1	GO:0050729	positive regulation of inflammatory response	3/12	100/16992	4.18668e-05	0.000574294	0.000166043	7124/5743/3569	3
DE_CL75_1	GO:0002688	regulation of leukocyte chemotaxis	3/12	103/16992	4.5735e-05	0.000614932	0.000177792	2920/3569/1906	3
DE_CL75_1	GO:0032675	regulation of interleukin-6 production	3/12	103/16992	4.5735e-05	0.000614932	0.000177792	7124/3569/3552	3
DE_CL75_1	GO:0010038	response to metal ion	4/12	315/16992	5.09992e-05	0.000678989	0.000196313	5743/3569/1906/3552	4
DE_CL75_1	GO:0043200	response to amino acid	3/12	108/16992	5.26912e-05	0.000694706	0.000200857	7124/3569/1906	3
DE_CL75_1	GO:0032635	interleukin-6 production	3/12	109/16992	5.41609e-05	0.000707217	0.000204474	7124/3569/3552	3
DE_CL75_1	GO:0002700	regulation of production of molecular mediator of immune response	3/12	111/16992	5.71805e-05	0.000739535	0.000213818	3456/7124/3569	3
DE_CL75_1	GO:0045598	regulation of fat cell differentiation	3/12	112/16992	5.87309e-05	0.000752421	0.000217544	7124/5743/3569	3
DE_CL75_1	GO:0010888	negative regulation of lipid storage	2/12	17/16992	6.18148e-05	0.00077066	0.000222817	7124/3569	2
DE_CL75_1	GO:0051023	regulation of immunoglobulin secretion	2/12	17/16992	6.18148e-05	0.00077066	0.000222817	7124/3569	2
DE_CL75_1	GO:1903532	positive regulation of secretion by cell	4/12	331/16992	6.18571e-05	0.00077066	0.000222817	7124/3569/1906/3552	4
DE_CL75_1	GO:0046824	positive regulation of nucleocytoplasmic transport	3/12	115/16992	6.3547e-05	0.000784517	0.000226823	7124/5743/3569	3
DE_CL75_1	GO:0048871	multicellular organismal homeostasis	4/12	335/16992	6.48171e-05	0.000792988	0.000229273	7124/5743/3569/3552	4
DE_CL75_1	GO:0002706	regulation of lymphocyte mediated immunity	3/12	118/16992	6.86153e-05	0.000828075	0.000239417	3456/7124/3569	3
DE_CL75_1	GO:0051767	nitric-oxide synthase biosynthetic process	2/12	18/16992	6.95144e-05	0.000828075	0.000239417	1906/6364	2
DE_CL75_1	GO:0051769	regulation of nitric-oxide synthase biosynthetic process	2/12	18/16992	6.95144e-05	0.000828075	0.000239417	1906/6364	2
DE_CL75_1	GO:0002822	regulation of adaptive immune response based on somatic recombination of immune receptors built from immunoglobulin superfamily domains	3/12	119/16992	7.03618e-05	0.000830881	0.000240228	3456/7124/3569	3
DE_CL75_1	GO:1900182	positive regulation of protein localization to nucleus	3/12	126/16992	8.34091e-05	0.000976462	0.000282319	7124/5743/3569	3
DE_CL75_1	GO:0050921	positive regulation of chemotaxis	3/12	127/16992	8.53931e-05	0.000982744	0.000284136	2920/3569/1906	3
DE_CL75_1	GO:1905952	regulation of lipid localization	3/12	127/16992	8.53931e-05	0.000982744	0.000284136	7124/3569/1906	3
DE_CL75_1	GO:0051047	positive regulation of secretion	4/12	362/16992	8.75911e-05	0.000999569	0.000289	7124/3569/1906/3552	4
DE_CL75_1	GO:0002819	regulation of adaptive immune response	3/12	130/16992	9.15297e-05	0.00103581	0.000299479	3456/7124/3569	3
DE_CL75_1	GO:0048305	immunoglobulin secretion	2/12	21/16992	9.52997e-05	0.00106956	0.000309237	7124/3569	2
DE_CL75_1	GO:2001233	regulation of apoptotic signaling pathway	4/12	371/16992	9.63399e-05	0.00107237	0.00031005	3456/7124/5743/3552	4
DE_CL75_1	GO:0046890	regulation of lipid biosynthetic process	3/12	133/16992	9.79483e-05	0.00108141	0.000312663	7124/1958/5743	3
DE_CL75_1	GO:0002724	regulation of T cell cytokine production	2/12	22/16992	0.000104789	0.0011476	0.000331801	3456/3569	2
DE_CL75_1	GO:1904018	positive regulation of vasculature development	3/12	139/16992	0.000111654	0.00119842	0.000346492	1958/5743/3552	3
DE_CL75_1	GO:0043279	response to alkaloid	3/12	140/16992	0.000114054	0.00119842	0.000346492	7124/3569/1906	3
DE_CL75_1	GO:0001516	prostaglandin biosynthetic process	2/12	23/16992	0.000114723	0.00119842	0.000346492	5743/1906	2
DE_CL75_1	GO:0002719	negative regulation of cytokine production involved in immune response	2/12	23/16992	0.000114723	0.00119842	0.000346492	3456/7124	2
DE_CL75_1	GO:0046457	prostanoid biosynthetic process	2/12	23/16992	0.000114723	0.00119842	0.000346492	5743/1906	2
DE_CL75_1	GO:0060445	branching involved in salivary gland morphogenesis	2/12	23/16992	0.000114723	0.00119842	0.000346492	7124/3569	2
DE_CL75_1	GO:0032800	receptor biosynthetic process	2/12	24/16992	0.000125104	0.00128705	0.000372119	7124/1906	2
DE_CL75_1	GO:0042346	positive regulation of NF-kappaB import into nucleus	2/12	24/16992	0.000125104	0.00128705	0.000372119	7124/5743	2
DE_CL75_1	GO:0006979	response to oxidative stress	4/12	409/16992	0.000140463	0.00142921	0.000413221	7124/5743/3569/1906	4
DE_CL75_1	GO:0050707	regulation of cytokine secretion	3/12	151/16992	0.000142705	0.00142921	0.000413221	7124/3569/3552	3
DE_CL75_1	GO:0071222	cellular response to lipopolysaccharide	3/12	151/16992	0.000142705	0.00142921	0.000413221	7124/3569/6364	3
DE_CL75_1	GO:0001525	angiogenesis	4/12	411/16992	0.000143132	0.00142921	0.000413221	5743/3569/1906/3552	4
DE_CL75_1	GO:0045987	positive regulation of smooth muscle contraction	2/12	26/16992	0.000147199	0.00145909	0.00042186	5743/1906	2
DE_CL75_1	GO:0002703	regulation of leukocyte mediated immunity	3/12	155/16992	0.000154183	0.00151725	0.000438674	3456/7124/3569	3
DE_CL75_1	GO:0031349	positive regulation of defense response	4/12	420/16992	0.0001556	0.00151974	0.000439393	3456/7124/5743/3569	4
DE_CL75_1	GO:0002828	regulation of type 2 immune response	2/12	27/16992	0.000158912	0.00151974	0.000439393	3456/3569	2
DE_CL75_1	GO:0010575	positive regulation of vascular endothelial growth factor production	2/12	27/16992	0.000158912	0.00151974	0.000439393	5743/3552	2
DE_CL75_1	GO:0090023	positive regulation of neutrophil chemotaxis	2/12	27/16992	0.000158912	0.00151974	0.000439393	2920/1906	2
DE_CL75_1	GO:0071219	cellular response to molecule of bacterial origin	3/12	157/16992	0.000160141	0.00152078	0.000439695	7124/3569/6364	3
DE_CL75_1	GO:0009408	response to heat	3/12	161/16992	0.000172503	0.0016268	0.000470348	5743/3569/3552	3
DE_CL75_1	GO:0002369	T cell cytokine production	2/12	29/16992	0.000183669	0.00172015	0.000497338	3456/3569	2
DE_CL75_1	GO:0042306	regulation of protein import into nucleus	3/12	168/16992	0.000195603	0.00180495	0.000521857	7124/5743/3569	3
DE_CL75_1	GO:0002701	negative regulation of production of molecular mediator of immune response	2/12	30/16992	0.000196711	0.00180495	0.000521857	3456/7124	2
DE_CL75_1	GO:0071624	positive regulation of granulocyte chemotaxis	2/12	30/16992	0.000196711	0.00180495	0.000521857	2920/1906	2
DE_CL75_1	GO:0032844	regulation of homeostatic process	4/12	449/16992	0.000201181	0.00183358	0.000530134	7124/5743/3569/1906	4
DE_CL75_1	GO:1903531	negative regulation of secretion by cell	3/12	171/16992	0.000206089	0.00185343	0.000535873	7124/3569/1906	3
DE_CL75_1	GO:1904589	regulation of protein import	3/12	171/16992	0.000206089	0.00185343	0.000535873	7124/5743/3569	3
DE_CL75_1	GO:0051051	negative regulation of transport	4/12	453/16992	0.000208152	0.00185968	0.000537679	7124/5743/3569/1906	4
DE_CL75_1	GO:0050920	regulation of chemotaxis	3/12	172/16992	0.000209663	0.00186093	0.000538042	2920/3569/1906	3
DE_CL75_1	GO:0050663	cytokine secretion	3/12	174/16992	0.000216933	0.00191296	0.000553084	7124/3569/3552	3
DE_CL75_1	GO:0051222	positive regulation of protein transport	4/12	460/16992	0.000220773	0.00193425	0.000559241	7124/5743/3569/3552	4
DE_CL75_1	GO:0090022	regulation of neutrophil chemotaxis	2/12	32/16992	0.000224119	0.00195099	0.000564079	2920/1906	2
DE_CL75_1	GO:0002521	leukocyte differentiation	4/12	464/16992	0.000228229	0.00197411	0.000570763	3456/7124/1958/3569	4
DE_CL75_1	GO:0071216	cellular response to biotic stimulus	3/12	179/16992	0.000235821	0.00198502	0.000573919	7124/3569/6364	3
DE_CL75_1	GO:0006692	prostanoid metabolic process	2/12	33/16992	0.000238485	0.00198502	0.000573919	5743/1906	2
DE_CL75_1	GO:0006693	prostaglandin metabolic process	2/12	33/16992	0.000238485	0.00198502	0.000573919	5743/1906	2
DE_CL75_1	GO:0071549	cellular response to dexamethasone stimulus	2/12	33/16992	0.000238485	0.00198502	0.000573919	3456/3569	2
DE_CL75_1	GO:1901099	negative regulation of signal transduction in absence of ligand	2/12	33/16992	0.000238485	0.00198502	0.000573919	7124/3552	2
DE_CL75_1	GO:2001240	negative regulation of extrinsic apoptotic signaling pathway in absence of ligand	2/12	33/16992	0.000238485	0.00198502	0.000573919	7124/3552	2
DE_CL75_1	GO:0061138	morphogenesis of a branching epithelium	3/12	180/16992	0.000239723	0.00198502	0.000573919	7124/3569/1906	3
DE_CL75_1	GO:1901654	response to ketone	3/12	181/16992	0.000243666	0.00200544	0.000579823	3456/3569/1906	3
DE_CL75_1	GO:0010817	regulation of hormone levels	4/12	474/16992	0.000247668	0.0020261	0.000585796	7124/1958/3569/1906	4
DE_CL75_1	GO:0007435	salivary gland morphogenesis	2/12	34/16992	0.000253291	0.00204743	0.000591964	7124/3569	2
DE_CL75_1	GO:0042092	type 2 immune response	2/12	34/16992	0.000253291	0.00204743	0.000591964	3456/3569	2
DE_CL75_1	GO:0071456	cellular response to hypoxia	3/12	186/16992	0.000264014	0.00212148	0.000613374	1958/5743/1906	3
DE_CL75_1	GO:0032732	positive regulation of interleukin-1 production	2/12	36/16992	0.000284221	0.00226845	0.000655866	1958/6364	2
DE_CL75_1	GO:0048514	blood vessel morphogenesis	4/12	492/16992	0.000285644	0.00226845	0.000655866	5743/3569/1906/3552	4
DE_CL75_1	GO:0001763	morphogenesis of a branching structure	3/12	193/16992	0.000294309	0.00229943	0.000664822	7124/3569/1906	3
DE_CL75_1	GO:0036294	cellular response to decreased oxygen levels	3/12	193/16992	0.000294309	0.00229943	0.000664822	1958/5743/1906	3
DE_CL75_1	GO:0098542	defense response to other organism	4/12	496/16992	0.000294625	0.00229943	0.000664822	3456/7124/3569/6364	4
DE_CL75_1	GO:0051048	negative regulation of secretion	3/12	195/16992	0.00030336	0.0023407	0.000676754	7124/3569/1906	3
DE_CL75_1	GO:0071229	cellular response to acid chemical	3/12	195/16992	0.00030336	0.0023407	0.000676754	7124/1958/1906	3
DE_CL75_1	GO:0043281	regulation of cysteine-type endopeptidase activity involved in apoptotic process	3/12	196/16992	0.000307953	0.00236271	0.000683118	7124/5743/3569	3
DE_CL75_1	GO:0007431	salivary gland development	2/12	38/16992	0.000316906	0.00240424	0.000695124	7124/3569	2
DE_CL75_1	GO:1905953	negative regulation of lipid localization	2/12	38/16992	0.000316906	0.00240424	0.000695124	7124/3569	2
DE_CL75_1	GO:0006636	unsaturated fatty acid biosynthetic process	2/12	39/16992	0.000333905	0.00251913	0.000728342	5743/1906	2
DE_CL75_1	GO:0071453	cellular response to oxygen levels	3/12	202/16992	0.000336457	0.00252436	0.000729854	1958/5743/1906	3
DE_CL75_1	GO:2001234	negative regulation of apoptotic signaling pathway	3/12	203/16992	0.000341368	0.00254713	0.000736438	7124/5743/3552	3
DE_CL75_1	GO:0002440	production of molecular mediator of immune response	3/12	204/16992	0.000346324	0.00255602	0.00073901	3456/7124/3569	3
DE_CL75_1	GO:0045444	fat cell differentiation	3/12	204/16992	0.000346324	0.00255602	0.00073901	7124/5743/3569	3
DE_CL75_1	GO:0009612	response to mechanical stimulus	3/12	205/16992	0.000351328	0.00256517	0.000741654	5743/3569/1906	3
DE_CL75_1	GO:0045933	positive regulation of muscle contraction	2/12	40/16992	0.000351341	0.00256517	0.000741654	5743/1906	2
DE_CL75_1	GO:0032846	positive regulation of homeostatic process	3/12	207/16992	0.000361474	0.00262504	0.000758963	7124/5743/1906	3
DE_CL75_1	GO:0046822	regulation of nucleocytoplasmic transport	3/12	208/16992	0.000366618	0.00264823	0.000765668	7124/5743/3569	3
DE_CL75_1	GO:2000116	regulation of cysteine-type endopeptidase activity	3/12	210/16992	0.000377046	0.00270915	0.000783282	7124/5743/3569	3
DE_CL75_1	GO:0010883	regulation of lipid storage	2/12	42/16992	0.000387522	0.00276976	0.000800807	7124/3569	2
DE_CL75_1	GO:0045765	regulation of angiogenesis	3/12	215/16992	0.000403953	0.00285165	0.000824484	5743/3569/3552	3
DE_CL75_1	GO:0045599	negative regulation of fat cell differentiation	2/12	43/16992	0.000406266	0.00285165	0.000824484	7124/3569	2
DE_CL75_1	GO:0030217	T cell differentiation	3/12	216/16992	0.000409479	0.00285165	0.000824484	3456/1958/3569	3
DE_CL75_1	GO:0050714	positive regulation of protein secretion	3/12	216/16992	0.000409479	0.00285165	0.000824484	7124/3569/3552	3
DE_CL75_1	GO:1900180	regulation of protein localization to nucleus	3/12	216/16992	0.000409479	0.00285165	0.000824484	7124/5743/3569	3
DE_CL75_1	GO:0009266	response to temperature stimulus	3/12	221/16992	0.000437843	0.00303363	0.000877097	5743/3569/3552	3
DE_CL75_1	GO:0001818	negative regulation of cytokine production	3/12	222/16992	0.000443664	0.00303713	0.000878111	3456/7124/3569	3
DE_CL75_1	GO:0042345	regulation of NF-kappaB import into nucleus	2/12	45/16992	0.000445059	0.00303713	0.000878111	7124/5743	2
DE_CL75_1	GO:0042348	NF-kappaB import into nucleus	2/12	45/16992	0.000445059	0.00303713	0.000878111	7124/5743	2
DE_CL75_1	GO:0000302	response to reactive oxygen species	3/12	228/16992	0.000479639	0.00317032	0.000916619	7124/3569/1906	3
DE_CL75_1	GO:0000060	protein import into nucleus, translocation	2/12	47/16992	0.000485587	0.00317032	0.000916619	7124/3569	2
DE_CL75_1	GO:0035094	response to nicotine	2/12	47/16992	0.000485587	0.00317032	0.000916619	7124/1906	2
DE_CL75_1	GO:0042993	positive regulation of transcription factor import into nucleus	2/12	47/16992	0.000485587	0.00317032	0.000916619	7124/5743	2
DE_CL75_1	GO:0045123	cellular extravasation	2/12	47/16992	0.000485587	0.00317032	0.000916619	7124/3552	2
DE_CL75_1	GO:0045840	positive regulation of mitotic nuclear division	2/12	47/16992	0.000485587	0.00317032	0.000916619	1906/3552	2
DE_CL75_1	GO:0046456	icosanoid biosynthetic process	2/12	47/16992	0.000485587	0.00317032	0.000916619	5743/1906	2
DE_CL75_1	GO:1901570	fatty acid derivative biosynthetic process	2/12	47/16992	0.000485587	0.00317032	0.000916619	5743/1906	2
DE_CL75_1	GO:2001239	regulation of extrinsic apoptotic signaling pathway in absence of ligand	2/12	47/16992	0.000485587	0.00317032	0.000916619	7124/3552	2
DE_CL75_1	GO:0035272	exocrine system development	2/12	48/16992	0.000506501	0.00324447	0.000938057	7124/3569	2
DE_CL75_1	GO:0050710	negative regulation of cytokine secretion	2/12	48/16992	0.000506501	0.00324447	0.000938057	7124/3569	2
DE_CL75_1	GO:0051353	positive regulation of oxidoreductase activity	2/12	48/16992	0.000506501	0.00324447	0.000938057	7124/1906	2
DE_CL75_1	GO:0071622	regulation of granulocyte chemotaxis	2/12	48/16992	0.000506501	0.00324447	0.000938057	2920/1906	2
DE_CL75_1	GO:0051091	positive regulation of sequence-specific DNA binding transcription factor activity	3/12	234/16992	0.000517446	0.00329902	0.00095383	7124/3569/1906	3
DE_CL75_1	GO:0002793	positive regulation of peptide secretion	3/12	235/16992	0.000523928	0.00332474	0.000961265	7124/3569/3552	3
DE_CL75_1	GO:0030072	peptide hormone secretion	3/12	237/16992	0.000537048	0.00339215	0.000980754	7124/3569/1906	3
DE_CL75_1	GO:1902105	regulation of leukocyte differentiation	3/12	239/16992	0.000550379	0.00346025	0.00100044	3456/7124/3569	3
DE_CL75_1	GO:0045071	negative regulation of viral genome replication	2/12	51/16992	0.000571834	0.00357857	0.00103465	3456/7124	2
DE_CL75_1	GO:0002637	regulation of immunoglobulin production	2/12	52/16992	0.000594474	0.00366953	0.00106095	7124/3569	2
DE_CL75_1	GO:0002709	regulation of T cell mediated immunity	2/12	52/16992	0.000594474	0.00366953	0.00106095	3456/3569	2
DE_CL75_1	GO:0050810	regulation of steroid biosynthetic process	2/12	52/16992	0.000594474	0.00366953	0.00106095	7124/1958	2
DE_CL75_1	GO:0071383	cellular response to steroid hormone stimulus	3/12	246/16992	0.000598709	0.00367894	0.00106367	3456/3569/1906	3
DE_CL75_1	GO:0046883	regulation of hormone secretion	3/12	249/16992	0.000620229	0.00379401	0.00109694	7124/3569/1906	3
DE_CL75_1	GO:0090316	positive regulation of intracellular protein transport	3/12	255/16992	0.000664749	0.0040314	0.00116558	7124/5743/3569	3
DE_CL75_1	GO:0006940	regulation of smooth muscle contraction	2/12	55/16992	0.000664974	0.0040314	0.00116558	5743/1906	2
DE_CL75_1	GO:0051785	positive regulation of nuclear division	2/12	57/16992	0.000714118	0.0043101	0.00124616	1906/3552	2
DE_CL75_1	GO:0006801	superoxide metabolic process	2/12	58/16992	0.000739332	0.00440357	0.00127318	7124/1906	2
DE_CL75_1	GO:0019229	regulation of vasoconstriction	2/12	58/16992	0.000739332	0.00440357	0.00127318	5743/1906	2
DE_CL75_1	GO:0032652	regulation of interleukin-1 production	2/12	58/16992	0.000739332	0.00440357	0.00127318	1958/6364	2
DE_CL75_1	GO:1902117	positive regulation of organelle assembly	2/12	59/16992	0.000764974	0.00453639	0.00131158	7124/1906	2
DE_CL75_1	GO:0006606	protein import into nucleus	3/12	271/16992	0.000793365	0.00466403	0.00134849	7124/5743/3569	3
DE_CL75_1	GO:0044744	protein targeting to nucleus	3/12	271/16992	0.000793365	0.00466403	0.00134849	7124/5743/3569	3
DE_CL75_1	GO:1902593	single-organism nuclear import	3/12	274/16992	0.000819123	0.0047947	0.00138627	7124/5743/3569	3
DE_CL75_1	GO:0046889	positive regulation of lipid biosynthetic process	2/12	62/16992	0.000844456	0.00492176	0.001423	7124/5743	2
DE_CL75_1	GO:0019915	lipid storage	2/12	63/16992	0.000871801	0.00501904	0.00145113	7124/3569	2
DE_CL75_1	GO:1903524	positive regulation of blood circulation	2/12	63/16992	0.000871801	0.00501904	0.00145113	5743/1906	2
DE_CL75_1	GO:0007568	aging	3/12	280/16992	0.000872234	0.00501904	0.00145113	5743/3569/1906	3
DE_CL75_1	GO:0019216	regulation of lipid metabolic process	3/12	282/16992	0.000890415	0.00510204	0.00147513	7124/1958/5743	3
DE_CL75_1	GO:0046888	negative regulation of hormone secretion	2/12	64/16992	0.00089957	0.00513284	0.00148403	3569/1906	2
DE_CL75_1	GO:0050727	regulation of inflammatory response	3/12	285/16992	0.000918138	0.00521687	0.00150833	7124/5743/3569	3
DE_CL75_1	GO:0006959	humoral immune response	3/12	288/16992	0.000946407	0.00535509	0.00154829	3456/7124/3569	3
DE_CL75_1	GO:0043507	positive regulation of JUN kinase activity	2/12	66/16992	0.000956381	0.0053668	0.00155168	7124/1906	2
DE_CL75_1	GO:0050830	defense response to Gram-positive bacterium	2/12	66/16992	0.000956381	0.0053668	0.00155168	7124/3569	2
DE_CL75_1	GO:0046879	hormone secretion	3/12	291/16992	0.000975227	0.00545003	0.00157574	7124/3569/1906	3
DE_CL75_1	GO:0051170	nuclear import	3/12	292/16992	0.000984957	0.00546205	0.00157921	7124/5743/3569	3
DE_CL75_1	GO:0031644	regulation of neurological system process	2/12	67/16992	0.000985422	0.00546205	0.00157921	3569/1906	2
DE_CL75_1	GO:0032388	positive regulation of intracellular transport	3/12	293/16992	0.000994748	0.00549133	0.00158768	7124/5743/3569	3
DE_CL75_1	GO:0032612	interleukin-1 production	2/12	68/16992	0.00101488	0.00557981	0.00161326	1958/6364	2
DE_CL75_1	GO:1903533	regulation of protein targeting	3/12	298/16992	0.00104464	0.00565258	0.0016343	7124/5743/3569	3
DE_CL75_1	GO:0006970	response to osmotic stress	2/12	69/16992	0.00104477	0.00565258	0.0016343	7124/5743	2
DE_CL75_1	GO:0038034	signal transduction in absence of ligand	2/12	69/16992	0.00104477	0.00565258	0.0016343	7124/3552	2
DE_CL75_1	GO:0097192	extrinsic apoptotic signaling pathway in absence of ligand	2/12	69/16992	0.00104477	0.00565258	0.0016343	7124/3552	2
DE_CL75_1	GO:0002449	lymphocyte mediated immunity	3/12	300/16992	0.00106503	0.00573935	0.00165939	3456/7124/3569	3
DE_CL75_1	GO:0002460	adaptive immune response based on somatic recombination of immune receptors built from immunoglobulin superfamily domains	3/12	301/16992	0.00107533	0.0057719	0.0016688	3456/7124/3569	3
DE_CL75_1	GO:0009914	hormone transport	3/12	303/16992	0.0010961	0.00586025	0.00169434	7124/3569/1906	3
DE_CL75_1	GO:0010595	positive regulation of endothelial cell migration	2/12	71/16992	0.0011058	0.00588895	0.00170264	5743/1906	2
DE_CL75_1	GO:0042310	vasoconstriction	2/12	74/16992	0.00120051	0.00636097	0.00183911	5743/1906	2
DE_CL75_1	GO:0009615	response to virus	3/12	313/16992	0.00120381	0.00636097	0.00183911	3456/7124/3569	3
DE_CL75_1	GO:0002708	positive regulation of lymphocyte mediated immunity	2/12	75/16992	0.00123292	0.00648789	0.00187581	7124/3569	2
DE_CL75_1	GO:0030098	lymphocyte differentiation	3/12	316/16992	0.00123738	0.00648789	0.00187581	3456/1958/3569	3
DE_CL75_1	GO:0002824	positive regulation of adaptive immune response based on somatic recombination of immune receptors built from immunoglobulin superfamily domains	2/12	76/16992	0.00126574	0.00658573	0.0019041	7124/3569	2
DE_CL75_1	GO:0019218	regulation of steroid metabolic process	2/12	76/16992	0.00126574	0.00658573	0.0019041	7124/1958	2
DE_CL75_1	GO:1903037	regulation of leukocyte cell-cell adhesion	3/12	320/16992	0.00128307	0.0066504	0.0019228	3456/7124/3569	3
DE_CL75_1	GO:0017038	protein import	3/12	321/16992	0.00129465	0.0066819	0.0019319	7124/5743/3569	3
DE_CL75_1	GO:0002456	T cell mediated immunity	2/12	77/16992	0.00129898	0.0066819	0.0019319	3456/3569	2
DE_CL75_1	GO:1903706	regulation of hemopoiesis	3/12	324/16992	0.00132981	0.0068035	0.00196706	3456/7124/3569	3
DE_CL75_1	GO:0070542	response to fatty acid	2/12	78/16992	0.00133265	0.0068035	0.00196706	5743/1906	2
DE_CL75_1	GO:0002697	regulation of immune effector process	3/12	328/16992	0.00137763	0.0070068	0.00202584	3456/7124/3569	3
DE_CL75_1	GO:0002821	positive regulation of adaptive immune response	2/12	80/16992	0.00140122	0.0070738	0.00204521	7124/3569	2
DE_CL75_1	GO:0097756	negative regulation of blood vessel diameter	2/12	80/16992	0.00140122	0.0070738	0.00204521	5743/1906	2
DE_CL75_1	GO:0001666	response to hypoxia	3/12	332/16992	0.00142652	0.00717008	0.00207305	1958/5743/1906	3
DE_CL75_1	GO:0060337	type I interferon signaling pathway	2/12	81/16992	0.00143613	0.00717008	0.00207305	3456/1958	2
DE_CL75_1	GO:0071357	cellular response to type I interferon	2/12	81/16992	0.00143613	0.00717008	0.00207305	3456/1958	2
DE_CL75_1	GO:0043154	negative regulation of cysteine-type endopeptidase activity involved in apoptotic process	2/12	82/16992	0.00147145	0.00729282	0.00210854	5743/3569	2
DE_CL75_1	GO:0045069	regulation of viral genome replication	2/12	82/16992	0.00147145	0.00729282	0.00210854	3456/7124	2
DE_CL75_1	GO:0043506	regulation of JUN kinase activity	2/12	83/16992	0.00150719	0.00741583	0.0021441	7124/1906	2
DE_CL75_1	GO:0051897	positive regulation of protein kinase B signaling	2/12	83/16992	0.00150719	0.00741583	0.0021441	7124/3569	2
DE_CL75_1	GO:0036293	response to decreased oxygen levels	3/12	340/16992	0.00152758	0.00748898	0.00216525	1958/5743/1906	3
DE_CL75_1	GO:1901655	cellular response to ketone	2/12	84/16992	0.00154335	0.0075391	0.00217974	3456/3569	2
DE_CL75_1	GO:0034340	response to type I interferon	2/12	85/16992	0.00157992	0.00769007	0.00222339	3456/1958	2
DE_CL75_1	GO:0007596	blood coagulation	3/12	348/16992	0.00163306	0.00792034	0.00228997	3456/3569/1906	3
DE_CL75_1	GO:0007159	leukocyte cell-cell adhesion	3/12	349/16992	0.00164656	0.00793829	0.00229516	3456/7124/3569	3
DE_CL75_1	GO:1903901	negative regulation of viral life cycle	2/12	87/16992	0.0016543	0.00793829	0.00229516	3456/7124	2
DE_CL75_1	GO:2000117	negative regulation of cysteine-type endopeptidase activity	2/12	87/16992	0.0016543	0.00793829	0.00229516	5743/3569	2
DE_CL75_1	GO:0010876	lipid localization	3/12	351/16992	0.00167377	0.00800347	0.002314	7124/3569/1906	3
DE_CL75_1	GO:0050817	coagulation	3/12	352/16992	0.00168749	0.00802196	0.00231935	3456/3569/1906	3
DE_CL75_1	GO:0051341	regulation of oxidoreductase activity	2/12	88/16992	0.00169211	0.00802196	0.00231935	7124/1906	2
DE_CL75_1	GO:0007517	muscle organ development	3/12	353/16992	0.00170127	0.00802196	0.00231935	1958/3569/1906	3
DE_CL75_1	GO:0007599	hemostasis	3/12	353/16992	0.00170127	0.00802196	0.00231935	3456/3569/1906	3
DE_CL75_1	GO:0070482	response to oxygen levels	3/12	355/16992	0.00172905	0.0080472	0.00232665	1958/5743/1906	3
DE_CL75_1	GO:0002705	positive regulation of leukocyte mediated immunity	2/12	89/16992	0.00173033	0.0080472	0.00232665	7124/3569	2
DE_CL75_1	GO:0042990	regulation of transcription factor import into nucleus	2/12	89/16992	0.00173033	0.0080472	0.00232665	7124/5743	2
DE_CL75_1	GO:1904019	epithelial cell apoptotic process	2/12	89/16992	0.00173033	0.0080472	0.00232665	7124/3569	2
DE_CL75_1	GO:0042991	transcription factor import into nucleus	2/12	90/16992	0.00176896	0.00819878	0.00237047	7124/5743	2
DE_CL75_1	GO:0034504	protein localization to nucleus	3/12	359/16992	0.00178547	0.00824715	0.00238446	7124/5743/3569	3
DE_CL75_1	GO:0002286	T cell activation involved in immune response	2/12	92/16992	0.00184745	0.00850454	0.00245887	3456/3569	2
DE_CL75_1	GO:0019233	sensory perception of pain	2/12	93/16992	0.00188732	0.0086587	0.00250344	5743/1906	2
DE_CL75_1	GO:0098869	cellular oxidant detoxification	2/12	94/16992	0.00192759	0.00881368	0.00254825	7124/5743	2
DE_CL75_1	GO:0052548	regulation of endopeptidase activity	3/12	370/16992	0.00194657	0.0088706	0.00256471	7124/5743/3569	3
DE_CL75_1	GO:0051090	regulation of sequence-specific DNA binding transcription factor activity	3/12	371/16992	0.00196165	0.00890944	0.00257594	7124/3569/1906	3
DE_CL75_1	GO:0001503	ossification	3/12	373/16992	0.00199204	0.00898734	0.00259846	7124/5743/3569	3
DE_CL75_1	GO:0033157	regulation of intracellular protein transport	3/12	373/16992	0.00199204	0.00898734	0.00259846	7124/5743/3569	3
DE_CL75_1	GO:1990748	cellular detoxification	2/12	96/16992	0.00200936	0.00903546	0.00261238	7124/5743	2
DE_CL75_1	GO:1903829	positive regulation of cellular protein localization	3/12	375/16992	0.00202272	0.00906553	0.00262107	7124/5743/3569	3
DE_CL75_1	GO:0006939	smooth muscle contraction	2/12	97/16992	0.00205086	0.00916139	0.00264879	5743/1906	2
DE_CL75_1	GO:0033559	unsaturated fatty acid metabolic process	2/12	99/16992	0.00213507	0.00950633	0.00274852	5743/1906	2
DE_CL75_1	GO:0098754	detoxification	2/12	100/16992	0.00217779	0.00966484	0.00279435	7124/5743	2
DE_CL75_1	GO:0050715	positive regulation of cytokine secretion	2/12	101/16992	0.00222092	0.00979222	0.00283117	7124/3552	2
DE_CL75_1	GO:2001237	negative regulation of extrinsic apoptotic signaling pathway	2/12	101/16992	0.00222092	0.00979222	0.00283117	7124/3552	2
DE_CL75_1	GO:0050708	regulation of protein secretion	3/12	392/16992	0.0022956	0.0100887	0.00291691	7124/3569/3552	3
DE_CL75_1	GO:0022407	regulation of cell-cell adhesion	3/12	394/16992	0.00232914	0.0102031	0.00294998	3456/7124/3569	3
DE_CL75_1	GO:0002698	negative regulation of immune effector process	2/12	104/16992	0.00235272	0.0102404	0.00296074	3456/7124	2
DE_CL75_1	GO:0045727	positive regulation of translation	2/12	104/16992	0.00235272	0.0102404	0.00296074	7124/3569	2
DE_CL75_1	GO:0052547	regulation of peptidase activity	3/12	397/16992	0.00238003	0.0103261	0.00298554	7124/5743/3569	3
DE_CL75_1	GO:0051346	negative regulation of hydrolase activity	3/12	398/16992	0.00239714	0.0103673	0.00299743	7124/5743/3569	3
DE_CL75_1	GO:0050709	negative regulation of protein secretion	2/12	106/16992	0.00244261	0.0105243	0.00304284	7124/3569	2
DE_CL75_1	GO:0043434	response to peptide hormone	3/12	401/16992	0.00244895	0.0105243	0.00304284	1958/3569/1906	3
DE_CL75_1	GO:0006690	icosanoid metabolic process	2/12	107/16992	0.00248816	0.0106255	0.00307211	5743/1906	2
DE_CL75_1	GO:1901568	fatty acid derivative metabolic process	2/12	107/16992	0.00248816	0.0106255	0.00307211	5743/1906	2
DE_CL75_1	GO:0042493	response to drug	3/12	408/16992	0.00257256	0.0108491	0.00313676	5743/3569/1906	3
DE_CL75_1	GO:0042303	molting cycle	2/12	109/16992	0.00258047	0.0108491	0.00313676	7124/5743	2
DE_CL75_1	GO:0042633	hair cycle	2/12	109/16992	0.00258047	0.0108491	0.00313676	7124/5743	2
DE_CL75_1	GO:0045667	regulation of osteoblast differentiation	2/12	109/16992	0.00258047	0.0108491	0.00313676	7124/3569	2
DE_CL75_1	GO:0048525	negative regulation of viral process	2/12	109/16992	0.00258047	0.0108491	0.00313676	3456/7124	2
DE_CL75_1	GO:0019079	viral genome replication	2/12	110/16992	0.00262722	0.0110116	0.00318374	3456/7124	2
DE_CL75_1	GO:0010634	positive regulation of epithelial cell migration	2/12	111/16992	0.00267438	0.0111705	0.00322966	5743/1906	2
DE_CL75_1	GO:0023061	signal release	3/12	414/16992	0.00268157	0.0111705	0.00322966	7124/3569/1906	3
DE_CL75_1	GO:0002792	negative regulation of peptide secretion	2/12	112/16992	0.00272194	0.0113039	0.00326825	7124/3569	2
DE_CL75_1	GO:0002791	regulation of peptide secretion	3/12	419/16992	0.00277459	0.0114875	0.00332131	7124/3569/3552	3
DE_CL75_1	GO:0034605	cellular response to heat	2/12	114/16992	0.00281825	0.0116328	0.00336333	5743/3552	2
DE_CL75_1	GO:0051592	response to calcium ion	2/12	115/16992	0.00286701	0.0117982	0.00341114	3569/1906	2
DE_CL75_1	GO:0010594	regulation of endothelial cell migration	2/12	118/16992	0.00301566	0.0123352	0.0035664	5743/1906	2
DE_CL75_1	GO:0045580	regulation of T cell differentiation	2/12	118/16992	0.00301566	0.0123352	0.0035664	3456/3569	2
DE_CL75_1	GO:0046330	positive regulation of JNK cascade	2/12	119/16992	0.00306601	0.0125034	0.00361505	7124/1906	2
DE_CL75_1	GO:0022612	gland morphogenesis	2/12	120/16992	0.00311675	0.0126723	0.00366388	7124/3569	2
DE_CL75_1	GO:0031503	protein complex localization	2/12	122/16992	0.00321943	0.0129349	0.00373979	7124/5743	2
DE_CL75_1	GO:0045766	positive regulation of angiogenesis	2/12	122/16992	0.00321943	0.0129349	0.00373979	5743/3552	2
DE_CL75_1	GO:0048634	regulation of muscle organ development	2/12	122/16992	0.00321943	0.0129349	0.00373979	3569/1906	2
DE_CL75_1	GO:0050777	negative regulation of immune response	2/12	122/16992	0.00321943	0.0129349	0.00373979	3456/7124	2
DE_CL75_1	GO:0034250	positive regulation of cellular amide metabolic process	2/12	123/16992	0.00327136	0.0131047	0.0037889	7124/3569	2
DE_CL75_1	GO:0006633	fatty acid biosynthetic process	2/12	124/16992	0.00332368	0.0132752	0.00383819	5743/1906	2
DE_CL75_1	GO:1901652	response to peptide	3/12	448/16992	0.00335386	0.0133289	0.00385373	1958/3569/1906	3
DE_CL75_1	GO:0035296	regulation of tube diameter	2/12	125/16992	0.0033764	0.0133289	0.00385373	5743/1906	2
DE_CL75_1	GO:0051896	regulation of protein kinase B signaling	2/12	125/16992	0.0033764	0.0133289	0.00385373	7124/3569	2
DE_CL75_1	GO:0097746	regulation of blood vessel diameter	2/12	125/16992	0.0033764	0.0133289	0.00385373	5743/1906	2
DE_CL75_1	GO:0032355	response to estradiol	2/12	126/16992	0.00342952	0.0134604	0.00389172	5743/3569	2
DE_CL75_1	GO:0045834	positive regulation of lipid metabolic process	2/12	126/16992	0.00342952	0.0134604	0.00389172	7124/5743	2
DE_CL75_1	GO:0042110	T cell activation	3/12	453/16992	0.00346072	0.0135437	0.00391582	3456/1958/3569	3
DE_CL75_1	GO:0045931	positive regulation of mitotic cell cycle	2/12	128/16992	0.00353692	0.0138021	0.00399054	1906/3552	2
DE_CL75_1	GO:0006913	nucleocytoplasmic transport	3/12	464/16992	0.00370322	0.0144097	0.00416619	7124/5743/3569	3
DE_CL75_1	GO:0002377	immunoglobulin production	2/12	132/16992	0.00375643	0.0145334	0.00420198	7124/3569	2
DE_CL75_1	GO:1902107	positive regulation of leukocyte differentiation	2/12	132/16992	0.00375643	0.0145334	0.00420198	7124/3569	2
DE_CL75_1	GO:0002250	adaptive immune response	3/12	468/16992	0.00379394	0.0146368	0.00423188	3456/7124/3569	3
DE_CL75_1	GO:0050880	regulation of blood vessel size	2/12	133/16992	0.00381229	0.014666	0.00424029	5743/1906	2
DE_CL75_1	GO:0035150	regulation of tube size	2/12	134/16992	0.00386853	0.0148403	0.0042907	5743/1906	2
DE_CL75_1	GO:0051169	nuclear transport	3/12	472/16992	0.00388603	0.0148654	0.00429796	7124/5743/3569	3
DE_CL75_1	GO:0032874	positive regulation of stress-activated MAPK cascade	2/12	140/16992	0.00421416	0.0160753	0.00464778	7124/1906	2
DE_CL75_1	GO:0070304	positive regulation of stress-activated protein kinase signaling cascade	2/12	141/16992	0.00427311	0.0162546	0.00469961	7124/1906	2
DE_CL75_1	GO:0009306	protein secretion	3/12	489/16992	0.00429281	0.0162839	0.00470808	7124/3569/3552	3
DE_CL75_1	GO:0044057	regulation of system process	3/12	493/16992	0.00439218	0.0165683	0.00479031	5743/3569/1906	3
DE_CL75_1	GO:0045619	regulation of lymphocyte differentiation	2/12	143/16992	0.00439219	0.0165683	0.00479031	3456/3569	2
DE_CL75_1	GO:0014074	response to purine-containing compound	2/12	144/16992	0.00445231	0.0167023	0.00482905	5743/3569	2
DE_CL75_1	GO:0048771	tissue remodeling	2/12	144/16992	0.00445231	0.0167023	0.00482905	3569/3552	2
DE_CL75_1	GO:0046425	regulation of JAK-STAT cascade	2/12	145/16992	0.00451281	0.0167649	0.00484716	3456/3569	2
DE_CL75_1	GO:1902115	regulation of organelle assembly	2/12	145/16992	0.00451281	0.0167649	0.00484716	7124/1906	2
DE_CL75_1	GO:1904892	regulation of STAT cascade	2/12	145/16992	0.00451281	0.0167649	0.00484716	3456/3569	2
DE_CL75_1	GO:0032386	regulation of intracellular transport	3/12	498/16992	0.00451838	0.0167649	0.00484716	7124/5743/3569	3
DE_CL75_1	GO:0034614	cellular response to reactive oxygen species	2/12	147/16992	0.00463496	0.0171506	0.00495867	7124/3569	2
DE_CL75_1	GO:0006937	regulation of muscle contraction	2/12	148/16992	0.00469661	0.0172845	0.00499739	5743/1906	2
DE_CL75_1	GO:0048754	branching morphogenesis of an epithelial tube	2/12	148/16992	0.00469661	0.0172845	0.00499739	7124/1906	2
DE_CL75_1	GO:0043491	protein kinase B signaling	2/12	149/16992	0.00475864	0.0174655	0.00504971	7124/3569	2
DE_CL75_1	GO:0007088	regulation of mitotic nuclear division	2/12	151/16992	0.00488385	0.0178287	0.00515472	1906/3552	2
DE_CL75_1	GO:0019722	calcium-mediated signaling	2/12	151/16992	0.00488385	0.0178287	0.00515472	1906/6364	2
DE_CL75_1	GO:0003018	vascular process in circulatory system	2/12	154/16992	0.00507453	0.0183766	0.00531312	5743/1906	2
DE_CL75_1	GO:0015758	glucose transport	2/12	154/16992	0.00507453	0.0183766	0.00531312	7124/1906	2
DE_CL75_1	GO:2001236	regulation of extrinsic apoptotic signaling pathway	2/12	154/16992	0.00507453	0.0183766	0.00531312	7124/3552	2
DE_CL75_1	GO:0043112	receptor metabolic process	2/12	155/16992	0.00513885	0.01856	0.00536615	7124/1906	2
DE_CL75_1	GO:0002285	lymphocyte activation involved in immune response	2/12	156/16992	0.00520354	0.0186449	0.0053907	3456/3569	2
DE_CL75_1	GO:0008645	hexose transport	2/12	156/16992	0.00520354	0.0186449	0.0053907	7124/1906	2
DE_CL75_1	GO:0043542	endothelial cell migration	2/12	156/16992	0.00520354	0.0186449	0.0053907	5743/1906	2
DE_CL75_1	GO:0015749	monosaccharide transport	2/12	158/16992	0.00533407	0.0190123	0.00549692	7124/1906	2
DE_CL75_1	GO:0043901	negative regulation of multi-organism process	2/12	158/16992	0.00533407	0.0190123	0.00549692	3456/7124	2
DE_CL75_1	GO:0010565	regulation of cellular ketone metabolic process	2/12	160/16992	0.00546612	0.0194319	0.00561824	1958/5743	2
DE_CL75_1	GO:1903708	positive regulation of hemopoiesis	2/12	163/16992	0.005667	0.0200934	0.00580952	7124/3569	2
DE_CL75_1	GO:0002699	positive regulation of immune effector process	2/12	164/16992	0.00573472	0.0202279	0.00584839	7124/3569	2
DE_CL75_1	GO:0046328	regulation of JNK cascade	2/12	164/16992	0.00573472	0.0202279	0.00584839	7124/1906	2
DE_CL75_1	GO:0006694	steroid biosynthetic process	2/12	165/16992	0.00580281	0.0203623	0.00588725	7124/1958	2
DE_CL75_1	GO:0051147	regulation of muscle cell differentiation	2/12	165/16992	0.00580281	0.0203623	0.00588725	7124/1906	2
DE_CL75_1	GO:0007259	JAK-STAT cascade	2/12	166/16992	0.00587127	0.0204966	0.00592608	3456/3569	2
DE_CL75_1	GO:0097696	STAT cascade	2/12	166/16992	0.00587127	0.0204966	0.00592608	3456/3569	2
DE_CL75_1	GO:0071478	cellular response to radiation	2/12	167/16992	0.00594011	0.0206838	0.00598019	1958/5743	2
DE_CL75_1	GO:0008217	regulation of blood pressure	2/12	168/16992	0.00600932	0.0208712	0.00603439	5743/1906	2
DE_CL75_1	GO:0051783	regulation of nuclear division	2/12	173/16992	0.00636096	0.0220362	0.00637121	1906/3552	2
DE_CL75_1	GO:0010632	regulation of epithelial cell migration	2/12	176/16992	0.00657639	0.0227245	0.00657023	5743/1906	2
DE_CL75_1	GO:0043123	positive regulation of I-kappaB kinase/NF-kappaB signaling	2/12	179/16992	0.00679516	0.0233616	0.00675441	7124/5743	2
DE_CL75_1	GO:1903900	regulation of viral life cycle	2/12	179/16992	0.00679516	0.0233616	0.00675441	3456/7124	2
DE_CL75_1	GO:0009746	response to hexose	2/12	182/16992	0.00701723	0.0233802	0.0067598	1958/5743	2
DE_CL75_1	GO:0001821	histamine secretion	1/12	10/16992	0.0070416	0.0233802	0.0067598	1906	1
DE_CL75_1	GO:0032306	regulation of prostaglandin secretion	1/12	10/16992	0.0070416	0.0233802	0.0067598	1906	1
DE_CL75_1	GO:0032308	positive regulation of prostaglandin secretion	1/12	10/16992	0.0070416	0.0233802	0.0067598	1906	1
DE_CL75_1	GO:0042482	positive regulation of odontogenesis	1/12	10/16992	0.0070416	0.0233802	0.0067598	1906	1
DE_CL75_1	GO:0047484	regulation of response to osmotic stress	1/12	10/16992	0.0070416	0.0233802	0.0067598	5743	1
DE_CL75_1	GO:0051533	positive regulation of NFAT protein import into nucleus	1/12	10/16992	0.0070416	0.0233802	0.0067598	7124	1
[truncated: 3,809 more rows]
