# Supplementary material for: Coactivation of TLR2 and TLR8 in Primary Human Monocytes Triggers a Distinct Inflammatory Signaling Response
Source: Front Physiol. 2018 May 29;9:618. doi: 10.3389/fphys.2018.00618 (PMC5986927; doi:10.3389/fphys.2018.00618)
Supplement: TABLE S3 — p-values and significance levels for differential cytokine secretion after TLR8, TLR2 and co-stimulation. [file Table_3.xls]

## Sheet: Table 3
Cytokine	Sample group 1	Sample group 2	p-value	significance
IL1 beta	non-stimulated	CL75	0.0050	**
IL1 beta	non-stimulated	FSL-1	0.0050	**
IL1 beta	non-stimulated	FSL-1+CL075	0.0050	**
IL1 beta	CL75	FSL-1	0.0051	**
IL1 beta	CL75	FSL-1+CL075	0.0453	*
IL1 beta	FSL-1	FSL-1+CL075	0.0051	**
IL12 p70	non-stimulated	CL75	0.0028	**
IL12 p70	non-stimulated	FSL-1+CL075	0.0284	*
IL12 p70	CL75	FSL-1	0.0028	**
IL12 p70	CL75	FSL-1+CL075	0.0303	*
IL12 p70	FSL-1	FSL-1+CL075	0.0284	*
IL6	non-stimulated	CL75	0.0050	**
IL6	non-stimulated	FSL-1	0.0050	**
IL6	non-stimulated	FSL-1+CL075	0.0049	**
IL6	CL75	FSL-1	0.0051	**
IL6	CL75	FSL-1+CL075	0.6884	ns
IL6	FSL-1	FSL-1+CL075	0.0050	**
TNF alpha	non-stimulated	CL75	0.0028	**
TNF alpha	non-stimulated	FSL-1	0.0096	**
TNF alpha	non-stimulated	FSL-1+CL075	0.0028	**
TNF alpha	CL75	FSL-1	0.0051	**
TNF alpha	CL75	FSL-1+CL075	0.1735	ns
TNF alpha	FSL-1	FSL-1+CL075	0.0082	**
IL23	non-stimulated	CL75	0.0608	ns
IL23	non-stimulated	FSL-1	0.2482	ns
IL23	non-stimulated	FSL-1+CL075	0.0208	*
IL23	CL75	FSL-1	0.1824	ns
IL23	CL75	FSL-1+CL075	0.5182	ns
IL23	FSL-1	FSL-1+CL075	0.0709	ns
IL1 alpha	non-stimulated	CL75	0.0051	**
IL1 alpha	non-stimulated	FSL-1	0.0051	**
IL1 alpha	non-stimulated	FSL-1+CL075	0.0050	**
IL1 alpha	CL75	FSL-1	0.0051	**
IL1 alpha	CL75	FSL-1+CL075	0.0921	ns
IL1 alpha	FSL-1	FSL-1+CL075	0.0050	**
CXCL1	non-stimulated	CL75	0.0028	**
CXCL1	non-stimulated	FSL-1	0.0028	**
CXCL1	non-stimulated	FSL-1+CL075	0.0028	**
CXCL1	CL75	FSL-1	0.0131	*
CXCL1	CL75	FSL-1+CL075	0.0131	*
CXCL1	FSL-1	FSL-1+CL075	0.4712	ns
IL8	non-stimulated	CL75	0.0051	**
IL8	non-stimulated	FSL-1	0.0051	**
IL8	non-stimulated	FSL-1+CL075	0.0051	**
IL8	CL75	FSL-1	0.2980	ns
IL8	CL75	FSL-1+CL075	0.0202	*
IL8	FSL-1	FSL-1+CL075	0.0453	*
MCP1	non-stimulated	CL75	0.0438	*
MCP1	non-stimulated	FSL-1	0.0562	ns
MCP1	non-stimulated	FSL-1+CL075	0.1255	ns
MCP1	CL75	FSL-1	0.6691	ns
MCP1	CL75	FSL-1+CL075	0.5683	ns
MCP1	FSL-1	FSL-1+CL075	0.4418	ns
CCL3	non-stimulated	CL75	0.0037	**
CCL3	non-stimulated	FSL-1	0.0037	**
CCL3	non-stimulated	FSL-1+CL075	0.0037	**
CCL3	CL75	FSL-1	0.0131	*
CCL3	CL75	FSL-1+CL075	0.2980	ns
CCL3	FSL-1	FSL-1+CL075	0.0202	*
CCL4	non-stimulated	CL75	0.0028	**
CCL4	non-stimulated	FSL-1	0.0050	**
CCL4	non-stimulated	FSL-1+CL075	0.0037	**
CCL4	CL75	FSL-1	0.0284	*
CCL4	CL75	FSL-1+CL075	0.4047	ns
CCL4	FSL-1	FSL-1+CL075	0.0898	ns
